# Supplementary material for: Genome-wide insights into population structure and host specificity of Campylobacter jejuni
Source: Sci Rep. 2021 May 14;11:10358. doi: 10.1038/s41598-021-89683-6 (PMC8121833; doi:10.1038/s41598-021-89683-6)
Supplement: Supplementary file 1 — Supplementary Tables. [file 41598_2021_89683_MOESM1_ESM.xlsx]

## Sheet: Table S1
Table S1: Overview of sequenced genomes used in this study with additonal meta data information.
SRR	ID	ST	CC	Origin	Association	BAPS1	Source
SRR12302213	12-02934	354	ST-354	Human	Chicken	1	Germany: Federal State N
SRR12302212	12-02938	50	ST-21	Human	Generalist	2	Germany: Federal State H
SRR12302046	12-02939	10269	ST-353	Human	Chicken	1	Germany: Federal State H
SRR12302257	12-03052	48	ST-48	Human	Generalist	3	Germany: Federal State N
SRR12302223	12-03072	42	ST-42	Human	Cattle	4	Germany: Federal State J
SRR12302164	12-03499	2314	ST-1034	Human	Chicken	5	Germany: Federal State H
SRR12302153	12-03501	50	ST-21	Human	Generalist	2	Germany: Federal State G
SRR12302142	12-03536	429	ST-48	Human	Generalist	3	Germany: Federal State G
SRR12302107	12-03862	21	ST-21	Human	Generalist	6	Germany: Federal State H
SRR12302096	12-03906	19	ST-21	Human	Generalist	2	Germany: Federal State H
SRR12302211	12-03907	354	ST-354	Human	Chicken	1	Germany: Federal State H
SRR12302200	12-03908	19	ST-21	Human	Generalist	2	Germany: Federal State J
SRR12302189	12-03909	10270	ST-41	Human	unknown	4	Germany: Federal State J
SRR12302178	12-03950	464	ST-464	Human	unknown	1	Germany: Federal State N
SRR12302167	12-03951	677	ST-677	Human	unknown	7	Germany: Federal State H
SRR12302128	12-03952	21	ST-21	Human	Generalist	6	Germany: Federal State H
SRR12302117	12-03953	267	ST-283	Human	unknown	8	Germany: Federal State H
SRR12302079	12-03954	50	ST-21	Human	Generalist	2	Germany: Federal State H
SRR12302068	12-03967	677	ST-677	Human	unknown	7	Germany: Federal State P
SRR12302057	13-00141	53	ST-21	Human	Generalist	6	Germany: Federal State N
SRR12302045	13-00142	354	ST-354	Human	Chicken	1	Germany: Federal State P
SRR12302033	13-00156	21	ST-21	Human	Generalist	6	Germany: Federal State J
SRR12302022	13-00216	918	ST-48	Human	Generalist	3	Germany
SRR12302011	13-00388	1326	ST-45	Human	Generalist	8	Germany: Federal State H
SRR12302000	13-00578	572	ST-206	Human	Generalist	3	Germany: Federal State H
SRR12301989	13-00579	53	ST-21	Human	Generalist	6	Germany: Federal State J
SRR12301978	13-00893	21	ST-21	Human	Generalist	6	Germany: Federal State H
SRR12301967	13-01164	50	ST-21	Human	Generalist	2	Germany: Federal State P
SRR12302279	13-01279	21	ST-21	Human	Generalist	6	Germany: Federal State H
SRR12302268	13-01855	1519	ST-21	Human	Generalist	2	Germany: Federal State N
SRR12302256	13-01999	206	ST-206	Human	Generalist	3	Germany: Federal State H
SRR12302245	13-02263	50	ST-21	Human	Generalist	2	Germany
SRR12302234	13-02264	50	ST-21	Human	Generalist	2	Germany
SRR12302230	13-02292	354	ST-354	Human	Chicken	1	Germany: Federal State G
SRR12302229	13-02407	19	ST-21	Human	Generalist	2	Germany: Federal State H
SRR12302228	13-02841	45	ST-45	Human	Generalist	8	Germany
SRR12302227	13-02842	45	ST-45	Human	Generalist	8	Germany
SRR12302226	14-01211	46	ST-206	Human	Generalist	3	Germany: Federal State H
SRR12302225	14-01213	21	ST-21	Human	Generalist	6	Germany: Federal State H
SRR12302224	14-01252	990	ST-257	Human	Chicken	9	Germany: Federal State H
SRR12302222	14-01255	824	ST-257	Human	Chicken	1	Germany: Federal State H
SRR12302221	14-01256	46	ST-206	Human	Generalist	3	Germany: Federal State H
SRR12302220	14-01401	7231	unknown	Human	unknown	3	Germany: Federal State H
SRR12302219	14-01734	46	ST-206	Human	Generalist	3	Germany: Federal State B
SRR12302218	14-01866	50	ST-21	Human	Generalist	2	Germany: Federal State H
SRR12302217	14-02206	2036	ST-353	Human	Chicken	1	Germany: Federal State P
SRR12302216	14-02234	1519	ST-21	Human	Generalist	2	Germany: Federal State J
SRR12302215	14-02237	50	ST-21	Human	Generalist	2	Germany: Federal State H
SRR12302214	14-02514	354	ST-354	Human	Chicken	1	Germany: Federal State H
SRR12302165	14-02648	50	ST-21	Human	Generalist	2	Germany: Federal State P
SRR12302163	14-02649	61	ST-61	Human	Cattle	10	Germany: Federal State H
SRR12302162	14-02926	19	ST-21	Human	Generalist	2	Germany: Federal State K
SRR12302161	14-02989	44	ST-21	Human	Generalist	2	Germany: Federal State K
SRR12302160	14-02992	45	ST-45	Human	Generalist	8	Germany: Federal State P
SRR12302159	14-03375	262	ST-21	Human	Generalist	6	Germany: Federal State P
SRR12302158	15-00051	50	ST-21	Human	Generalist	2	Germany
SRR12302157	15-00397	1044	ST-658	Human	unknown	1	Germany: Federal State J
SRR12302156	15-00432	10271	ST-464	Human	unknown	1	Germany: Federal State H
SRR12302155	15-00440	475	ST-48	Human	Generalist	3	Germany: Federal State H
SRR12302154	15-00441	475	ST-48	Human	Generalist	3	Germany: Federal State A
SRR12302152	15-01126	354	ST-354	Human	Chicken	1	Germany: Federal State N
SRR12302151	15-01144	1519	ST-21	Human	Generalist	2	Germany: Federal State H
SRR12302150	15-01231	824	ST-257	Human	Chicken	1	Germany: Federal State H
SRR12302149	15-01311	2036	ST-353	Human	Chicken	1	Germany: Federal State N
SRR12302148	15-01320	2274	unknown	Human	unknown	1	Germany: Federal State H
SRR12302147	15-01321	1519	ST-21	Human	Generalist	2	Germany: Federal State H
SRR12302146	15-01399	50	ST-21	Human	Generalist	2	Germany: Federal State G
SRR12302145	15-01400	1003	ST-45	Human	Generalist	8	Germany: Federal State H
SRR12302144	15-01539	61	ST-61	Human	Cattle	10	Germany
SRR12302143	15-01638	61	ST-61	Human	Cattle	10	Germany
SRR12302141	15-01641	61	ST-61	Human	Cattle	10	Germany: Federal State J
SRR12302140	15-01705	257	ST-257	Human	Chicken	9	Germany
SRR12302139	15-01779	137	ST-45	Human	Generalist	8	Germany
SRR12302138	15-01780	1519	ST-21	Human	Generalist	2	Germany
SRR12302113	15-00398	50	ST-21	Human	Generalist	2	Germany: Federal State P
SRR12302112	16-00049	46	ST-206	Human	Generalist	3	Germany: Federal State H
SRR12302111	16-00112	122	ST-206	Human	Generalist	3	Germany: Federal State H
SRR12302110	16-00241	48	ST-48	Human	Generalist	3	Germany: Federal State H
SRR12302109	16-00242	6461	ST-353	Human	Chicken	1	Germany: Federal State N
SRR12302108	16-00263	658	ST-658	Human	unknown	1	Germany: Federal State H
SRR12302106	16-00264	1519	ST-21	Human	Generalist	2	Germany: Federal State H
SRR12302105	16-00268	48	ST-48	Human	Generalist	3	Germany: Federal State J
SRR12302104	16-00290	6175	ST-21	Human	Generalist	3	Germany: Federal State N
SRR12302103	16-00409	2274	unknown	Human	unknown	1	Germany: Federal State P
SRR12302102	16-00431	22	ST-22	Human	unknown	4	Germany: Federal State G
SRR12302101	16-00576	1519	ST-21	Human	Generalist	2	Germany: Federal State H
SRR12302100	16-00632	50	ST-21	Human	Generalist	2	Germany: Federal State N
SRR12302099	16-00663	21	ST-21	Human	Generalist	6	Germany: Federal State H
SRR12302098	16-01339	1775	ST-403	Human	Pig	11	Germany: Federal State H
SRR12302097	16-01340	21	ST-21	Human	Generalist	6	Germany: Federal State H
SRR12302095	16-01341	50	ST-21	Human	Generalist	2	Germany: Federal State J
SRR12302094	19-00788	658	ST-177	Human	unknown	1	Germany
SRR12302093	19-00791	21	ST-21	Human	Generalist	6	Germany
SRR12302092	19-00792	22	ST-22	Human	unknown	4	Germany
SRR12302091	19-00811	61	ST-61	Human	Cattle	10	Germany
SRR12302090	19-00812	61	ST-61	Human	Cattle	10	Germany
SRR12302089	BfRCA02030	435	ST-403	Pig	Pig	11	Germany
SRR12302088	BfRCA05380	257	ST-257	Pig	Chicken	9	Germany
SRR12302087	BfRCA05532NCTC11168	43	ST-21	Chicken	Generalist	6	Germany
SRR12302038	BfRCA05915	257	ST-257	Pig	Chicken	9	Germany
SRR12302210	BfRCA05925	9340	ST-403	Pig	Pig	11	Germany
SRR12302209	BfRCA06044	21	ST-21	Pig	Generalist	6	Germany
SRR12302208	BfRCA06058	10272	ST-403	Pig	Pig	11	Germany
SRR12302207	BfRCA06059	435	ST-403	Pig	Pig	11	Germany
SRR12302206	BfRCA06089	435	ST-403	Pig	Pig	11	Germany
SRR12302205	BfRCA06331	21	ST-21	Pig	Generalist	6	Germany
SRR12302204	BfRCA07435	1775	ST-403	Pig	Pig	11	Germany
SRR12302203	BfRCA07767	1777	ST-403	Pig	Pig	11	Germany
SRR12302202	BfRCA08326	1777	ST-403	Pig	Pig	11	Germany: Federal State L
SRR12302201	BfRCA08665	583	ST-45	Chicken	Generalist	8	Germany: Federal State J
SRR12302199	BfRCA10009	21	ST-21	Chicken	Generalist	6	Germany: Federal State B
SRR12302198	BfRCA10050	51	ST-443	Chicken	Chicken	1	Germany: Federal State K
SRR12302197	BfRCA10051	48	ST-48	Cattle	Generalist	3	Germany: Federal State H
SRR12302196	BfRCA10084	1073	ST-354	Chicken	Chicken	1	Germany: Federal State J
SRR12302195	BfRCA10129	53	ST-21	Chicken	Generalist	6	Germany: Federal State D
SRR12302194	BfRCA10142	6409	ST-1034	Chicken	Chicken	5	Germany: Federal State K
SRR12302193	BfRCA10153	21	ST-21	Chicken	Generalist	6	Germany: Federal State A
SRR12302192	BfRCA10170	257	ST-257	Chicken	Chicken	9	Germany: Federal State A
SRR12302191	BfRCA10173	48	ST-48	Chicken	Generalist	3	Germany: Federal State A
SRR12302190	BfRCA10176	4754	unknown	Chicken	Chicken	5	Germany: Federal State C
SRR12302188	BfRCA10204	61	ST-61	Cattle	Cattle	10	Germany: Federal State G
SRR12302187	BfRCA10221	48	ST-48	Chicken	Generalist	3	Germany: Federal State N
SRR12302186	BfRCA10231	429	ST-48	Chicken	Generalist	3	Germany: Federal State E
SRR12302185	BfRCA10238	51	ST-443	Chicken	Chicken	1	Germany: Federal State J
SRR12302184	BfRCA10257	354	ST-354	Chicken	Chicken	1	Germany: Federal State H
SRR12302183	BfRCA10272	3100	unknown	Cattle	unknown	3	Germany: Federal State H
SRR12302182	BfRCA10285	19	ST-21	Cattle	Generalist	2	Germany: Federal State H
SRR12302181	BfRCA10287	273	ST-206	Cattle	Generalist	3	Germany: Federal State H
SRR12302180	BfRCA10303	38	ST-48	Cattle	Generalist	3	Germany: Federal State O
SRR12302179	BfRCA10338	45	ST-45	Chicken	Generalist	8	Germany: Federal State A
SRR12302177	BfRCA10393	2274	unknown	Chicken	unknown	1	Germany: Federal State D
SRR12302176	BfRCA10394	46	ST-206	Chicken	Generalist	3	Germany: Federal State M
SRR12302175	BfRCA10443	21	ST-21	Cattle	Generalist	6	Germany: Federal State O
SRR12302174	BfRCA10483	38	ST-48	Cattle	Generalist	3	Germany: Federal State M
SRR12302173	BfRCA10491	658	ST-658	Chicken	unknown	1	Germany: Federal State M
SRR12302172	BfRCA10492	50	ST-21	Chicken	Generalist	2	Germany: Federal State J
SRR12302171	BfRCA10572	2314	ST-1034	Chicken	Chicken	5	Germany: Federal State D
SRR12302170	BfRCA10615	19	ST-21	Cattle	Generalist	2	Germany: Federal State J
SRR12302169	BfRCA10644	1911	unknown	Chicken	unknown	1	Germany: Federal State J
SRR12302168	BfRCA10649	45	ST-45	Chicken	Generalist	8	Germany: Federal State J
SRR12302166	BfRCA10651	7958	unknown	Chicken	unknown	5	Germany: Federal State C
SRR12302137	BfRCA10667	21	ST-21	Cattle	Generalist	6	Germany: Federal State H
SRR12302136	BfRCA10675	3100	unknown	Cattle	unknown	3	Germany: Federal State H
SRR12302135	BfRCA10677	7041	ST-21	Cattle	Generalist	3	Germany: Federal State H
SRR12302134	BfRCA10717	257	ST-257	Cattle	Chicken	9	Germany: Federal State H
SRR12302133	BfRCA10738	10273	ST-61	Cattle	Cattle	10	Germany: Federal State H
SRR12302132	BfRCA10753	21	ST-21	Cattle	Generalist	6	Germany: Federal State H
SRR12302131	BfRCA10776b	403	ST-403	Cattle	Pig	11	Germany: Federal State H
SRR12302130	BfRCA10820	51	ST-443	Cattle	Chicken	1	Germany: Federal State A
SRR12302129	BfRCA10827	21	ST-21	Cattle	Generalist	6	Germany: Federal State M
SRR12302127	BfRCA10834	6728	ST-353	Chicken	Chicken	1	Germany: Federal State D
SRR12302126	BfRCA10850	233	ST-45	Chicken	Generalist	8	Germany: Federal State J
SRR12302125	BfRCA10877	48	ST-48	Cattle	Generalist	3	Germany: Federal State M
SRR12302124	BfRCA10905	48	ST-48	Cattle	Generalist	3	Germany: Federal State A
SRR12302123	BfRCA10926	21	ST-21	Cattle	Generalist	6	Germany: Federal State A
SRR12302122	BfRCA10942	206	ST-206	Cattle	Generalist	3	Germany: Federal State J
SRR12302121	BfRCA10958	5970	unknown	Chicken	unknown	5	Germany: Federal State H
SRR12302120	BfRCA10959	19	ST-21	Cattle	Generalist	2	Germany: Federal State O
SRR12302119	BfRCA10961	233	ST-45	Chicken	Generalist	8	Germany: Federal State D
SRR12302118	BfRCA10962	50	ST-21	Chicken	Generalist	2	Germany: Federal State D
SRR12302116	BfRCA10963	61	ST-61	Cattle	Cattle	10	Germany: Federal State A
SRR12302115	BfRCA10977	2156	unknown	Cattle	unknown	3	Germany: Federal State B
SRR12302114	BfRCA10984	21	ST-21	Cattle	Generalist	6	Germany: Federal State O
SRR12302086	BfRCA10988	50	ST-21	Chicken	Generalist	2	Germany: Federal State P
SRR12302085	BfRCA11042	61	ST-61	Cattle	Cattle	10	Germany: Federal State P
SRR12302084	BfRCA11044	2274	unknown	Chicken	unknown	1	Germany: Federal State J
SRR12302083	BfRCA11054	2274	unknown	Chicken	unknown	1	Germany: Federal State J
SRR12302082	BfRCA11065	3098	unknown	Cattle	unknown	12	Germany: Federal State D
SRR12302081	BfRCA11066	10275	ST-21	Cattle	Generalist	6	Germany: Federal State H
SRR12302080	BfRCA11083	257	ST-257	Cattle	Chicken	9	Germany: Federal State H
SRR12302078	BfRCA11096	21	ST-21	Cattle	Generalist	6	Germany: Federal State H
SRR12302077	BfRCA11177	21	ST-21	Cattle	Generalist	6	Germany: Federal State A
SRR12302076	BfRCA11178	21	ST-21	Cattle	Generalist	6	Germany: Federal State A
SRR12302075	BfRCA11192	10276	unknown	Cattle	unknown	12	Germany: Federal State J
SRR12302074	BfRCA11199	2274	unknown	Chicken	unknown	1	Germany: Federal State B
SRR12302073	BfRCA11202	21	ST-21	Chicken	Generalist	6	Germany: Federal State O
SRR12302072	BfRCA11209	42	ST-42	Cattle	Cattle	4	Germany: Federal State A
SRR12302071	BfRCA11214	61	ST-61	Cattle	Cattle	10	Germany: Federal State J
SRR12302070	BfRCA11215	19	ST-21	Cattle	Generalist	2	Germany: Federal State J
SRR12302069	BfRCA11219	48	ST-48	Chicken	Generalist	3	Germany: Federal State B
SRR12302067	BfRCA11234	55	ST-403	Cattle	Pig	11	Germany: Federal State M
SRR12302066	BfRCA11258	10277	unknown	Chicken	unknown	1	Germany: Federal State A
SRR12302065	BfRCA11315	21	ST-21	Cattle	Generalist	6	Germany: Federal State J
SRR12302064	BfRCA11319	61	ST-61	Cattle	Cattle	10	Germany: Federal State J
SRR12302063	BfRCA11330	45	ST-45	Cattle	Generalist	8	Germany: Federal State J
SRR12302062	BfRCA11331	21	ST-21	Cattle	Generalist	6	Germany: Federal State J
SRR12302061	BfRCA11344	61	ST-61	Cattle	Cattle	10	Germany: Federal State H
SRR12302060	BfRCA11346	61	ST-61	Cattle	Cattle	10	Germany: Federal State H
SRR12302059	BfRCA11347	21	ST-21	Cattle	Generalist	6	Germany: Federal State H
SRR12302058	BfRCA11352	38	ST-48	Cattle	Generalist	3	Germany: Federal State H
SRR12302056	BfRCA11375	50	ST-21	Cattle	Generalist	2	Germany: Federal State B
SRR12302055	BfRCA11386	7515	ST-42	Cattle	Cattle	4	Germany: Federal State A
SRR12302054	BfRCA11387	10278	ST-42	Cattle	Cattle	4	Germany: Federal State A
SRR12302053	BfRCA11388	61	ST-61	Cattle	Cattle	10	Germany: Federal State A
SRR12302052	BfRCA11390	50	ST-21	Chicken	Generalist	2	Germany: Federal State A
SRR12302051	BfRCA11392	21	ST-21	Chicken	Generalist	6	Germany: Federal State A
SRR12302050	BfRCA11421	45	ST-45	Chicken	Generalist	8	Germany: Federal State B
SRR12302049	BfRCA11438	904	ST-607	Chicken	unknown	1	Germany: Federal State G
SRR12302048	BfRCA11498	21	ST-21	Cattle	Generalist	6	Germany: Federal State J
SRR12302047	BfRCA11566	2153	unknown	Chicken	unknown	1	Germany: Federal State J
SRR12302044	BfRCA11567	3766	unknown	Chicken	unknown	5	Germany: Federal State J
SRR12302043	BfRCA11573	464	ST-464	Cattle	unknown	1	Germany: Federal State J
SRR12302042	BfRCA11581	45	ST-45	Cattle	Generalist	8	Germany: Federal State D
SRR12302041	BfRCA11590	583	ST-45	Cattle	Generalist	8	Germany: Federal State K
SRR12302040	BfRCA11610	933	ST-403	Cattle	Pig	11	Germany: Federal State P
SRR12302039	BfRCA11627	21	ST-21	Cattle	Generalist	6	Germany: Federal State B
SRR12302037	BfRCA11629	6461	ST-353	Chicken	Chicken	1	Germany: Federal State B
SRR12302036	BfRCA11633	19	ST-21	Chicken	Generalist	2	Germany: Federal State K
SRR12302035	BfRCA11654	50	ST-21	Cattle	Generalist	2	Germany: Federal State B
SRR12302034	BfRCA11663	586	unknown	Cattle	unknown	4	Germany: Federal State B
SRR12302032	BfRCA11664	10280	unknown	Chicken	unknown	5	Germany: Federal State K
SRR12302031	BfRCA11665	21	ST-21	Cattle	Generalist	6	Germany: Federal State K
SRR12302030	BfRCA11667	21	ST-21	Cattle	Generalist	6	Germany: Federal State K
SRR12302029	BfRCA11700	1301	ST-692	Chicken	unknown	5	Germany: Federal State P
SRR12302028	BfRCA11706	10281	ST-21	Cattle	Generalist	6	Germany: Federal State J
SRR12302027	BfRCA11713	10282	unknown	Cattle	unknown	12	Germany: Federal State J
SRR12302026	BfRCA11722	21	ST-21	Cattle	Generalist	6	Germany: Federal State A
SRR12302025	BfRCA11723	19	ST-21	Pig	Generalist	2	Germany: Federal State O
SRR12302024	BfRCA11724	61	ST-61	Cattle	Cattle	10	Germany: Federal State O
SRR12302023	BfRCA11725	432	ST-61	Cattle	Cattle	10	Germany: Federal State O
SRR12302021	BfRCA11846	44	ST-21	Chicken	Generalist	2	Germany: Federal State I
SRR12302020	BfRCA11848b	51	ST-443	Cattle	Chicken	1	Germany: Federal State A
SRR12302019	BfRCA11849	356	ST-353	Chicken	Chicken	1	Germany: Federal State A
SRR12302018	BfRCA11850	19	ST-21	Cattle	Generalist	2	Germany: Federal State A
SRR12302017	BfRCA11851	2274	unknown	Chicken	unknown	1	Germany: Federal State A
SRR12302016	BfRCA11852	21	ST-21	Cattle	Generalist	6	Germany: Federal State H
SRR12302015	BfRCA11853	50	ST-21	Cattle	Generalist	2	Germany: Federal State A
SRR12302014	BfRCA11884	583	ST-45	Chicken	Generalist	8	Germany: Federal State J
SRR12302013	BfRCA11888	2066	ST-52	Chicken	unknown	1	Germany: Federal State B
SRR12302012	BfRCA11917	42	ST-42	Chicken	Cattle	4	Germany: Federal State J
SRR12302010	BfRCA11926	257	ST-257	Chicken	Chicken	9	Germany: Federal State J
SRR12302009	BfRCA11946	50	ST-21	Chicken	Generalist	2	Germany: Federal State A
SRR12302008	BfRCA12057	21	ST-21	Chicken	Generalist	6	Germany: Federal State B
SRR12302007	BfRCA12154	5798	unknown	Chicken	unknown	5	Germany: Federal State B
SRR12302006	BfRCA12659	21	ST-21	Chicken	Generalist	6	Germany: Federal State B
SRR12302005	BfRCA12662	5840	ST-353	Chicken	Chicken	1	Germany: Federal State B
SRR12302004	BfRCA12663	50	ST-21	Chicken	Generalist	2	Germany: Federal State B
SRR12302003	BfRCA12891	464	ST-464	Chicken	unknown	1	Germany: Federal State B
SRR12302002	BfRCA12978	2254	ST-257	Chicken	Chicken	9	Germany: Federal State N
SRR12302001	BfRCA13157	21	ST-21	Chicken	Generalist	6	Germany: Federal State B
SRR12301999	BfRCA13162	6175	ST-21	Chicken	Generalist	3	Germany: Federal State B
SRR12301998	BfRCA13163	46	ST-206	Chicken	Generalist	3	Germany: Federal State A
SRR12301997	BfRCA13168	3628	ST-443	Chicken	Chicken	1	Germany: Federal State A
SRR12301996	BfRCA13169	10283	ST-443	Chicken	Chicken	1	Germany: Federal State A
SRR12301995	BfRCA13171	1519	ST-21	Chicken	Generalist	2	Germany: Federal State J
SRR12301994	BfRCA13189	21	ST-21	Cattle	Generalist	6	Germany: Federal State M
SRR12301993	BfRCA13199	861	ST-21	Cattle	Generalist	6	Germany: Federal State O
SRR12301992	BfRCA13206	5103	ST-22	Cattle	unknown	4	Germany: Federal State A
SRR12301991	BfRCA13207	42	ST-42	Cattle	Cattle	4	Germany: Federal State A
SRR12301990	BfRCA13233b	403	ST-403	Pig	Pig	11	Germany
SRR12301988	BfRCA13265	354	ST-354	Pig	Chicken	1	Germany
SRR12301987	BfRCA13281	403	ST-403	Pig	Pig	11	Germany: Federal State J
SRR12301986	BfRCA13282	403	ST-403	Pig	Pig	11	Germany: Federal State J
SRR12301985	BfRCA13292	22	ST-22	Cattle	unknown	4	Germany: Federal State J
SRR12301984	BfRCA13298	22	ST-22	Cattle	unknown	4	Germany: Federal State J
SRR12301983	BfRCA13324	10284	unknown	Cattle	unknown	3	Germany: Federal State J
SRR12301982	BfRCA13330	441	unknown	Cattle	unknown	13	Germany: Federal State J
SRR12301981	BfRCA13394	61	ST-61	Cattle	Cattle	10	Germany: Federal State A
SRR12301980	BfRCA13398	2274	unknown	Chicken	unknown	1	Germany: Federal State H
SRR12301979	BfRCA13453	38	ST-48	Cattle	Generalist	3	Germany: Federal State J
SRR12301977	BfRCA13463	50	ST-21	Chicken	Generalist	2	Germany: Federal State J
SRR12301976	BfRCA13512	21	ST-21	Cattle	Generalist	6	Germany: Federal State J
SRR12301975	BfRCA13514	21	ST-21	Cattle	Generalist	6	Germany: Federal State J
SRR12301974	BfRCA13527	1709	ST-1034	Chicken	Chicken	5	Germany: Federal State N
SRR12301973	BfRCA13538	10285	ST-61	Cattle	unknown	10	Germany: Federal State I
SRR12301972	BfRCA13539	206	ST-206	Cattle	Generalist	3	Germany: Federal State I
SRR12301971	BfRCA13541	21	ST-21	Cattle	Generalist	6	Germany: Federal State I
SRR12301970	BfRCA13564	61	ST-61	Cattle	Cattle	10	Germany: Federal State J
SRR12301969	BfRCA13582	38	ST-48	Cattle	Generalist	3	Germany: Federal State I
SRR12301968	BfRCA13613	42	ST-42	Cattle	Cattle	4	Germany: Federal State J
SRR12301966	BfRCA13729	3155	ST-354	Pig	Chicken	1	Germany
SRR12301965	BfRCA13756	403	ST-403	Cattle	Pig	11	Germany: Federal State J
SRR12301964	BfRCA13758	21	ST-21	Cattle	Generalist	6	Germany: Federal State J
SRR12301963	BfRCA13795	19	ST-21	Chicken	Generalist	2	Germany: Federal State H
SRR12301962	BfRCA13811	1459	ST-21	Cattle	Generalist	6	Germany: Federal State J
SRR12301961	BfRCA13816	257	ST-257	Cattle	Chicken	9	Germany: Federal State J
SRR12301960	BfRCA13821	42	ST-42	Cattle	Cattle	4	Germany: Federal State J
SRR12301959	BfRCA13824	10286	ST-61	Cattle	unknown	10	Germany: Federal State J
SRR12302281	BfRCA13826	19	ST-21	Cattle	Generalist	2	Germany: Federal State J
SRR12302280	BfRCA13835	354	ST-354	Cattle	Chicken	1	Germany: Federal State J
SRR12302278	BfRCA13836	21	ST-21	Cattle	Generalist	6	Germany: Federal State J
SRR12302277	BfRCA13838	21	ST-21	Cattle	Generalist	6	Germany: Federal State J
SRR12302276	BfRCA13918	1003	ST-45	Chicken	Generalist	8	Germany: Federal State B
SRR12302275	BfRCA13937	1519	ST-21	Chicken	Generalist	2	Germany: Federal State K
SRR12302274	BfRCA13939	607	ST-607	Chicken	unknown	1	Germany: Federal State A
SRR12302273	BfRCA14088	48	ST-48	Chicken	Generalist	3	Germany: Federal State B
SRR12302272	BfRCA14109	45	ST-45	Chicken	Generalist	8	Germany: Federal State M
SRR12302271	BfRCA14180	354	ST-354	Chicken	Chicken	1	Germany: Federal State B
SRR12302270	BfRCA14181	2066	ST-52	Chicken	unknown	1	Germany: Federal State B
SRR12302269	BfRCA14304	2304	unknown	Chicken	unknown	3	Germany: Federal State I
SRR12302267	BfRCA14323	1519	ST-21	Chicken	Generalist	2	Germany: Federal State B
SRR10103069, SRR10103068	BfRCA14430	44	ST-21	Chicken	Generalist	2	Germany
SRR12302266	BfRCA14435	1519	ST-21	Chicken	Generalist	2	Germany: Federal State B
SRR12302265	BfRCA14444	2274	unknown	Chicken	unknown	1	Germany: Federal State J
SRR12302264	BfRCA14553	44	ST-21	Chicken	Generalist	2	Germany: Federal State P
SRR12302263	BfRCA14579	977	ST-1034	Chicken	Chicken	5	Germany: Federal State J
SRR12302262	BfRCA14704	538	ST-45	Chicken	Generalist	8	Germany: Federal State P
SRR12302261	BfRCA14734	977	ST-1034	Chicken	Chicken	5	Germany: Federal State J
SRR12302260	BfRCA14814	2275	ST-52	Chicken	unknown	1	Germany: Federal State H
SRR12302259	BfRCA14836	464	ST-464	Chicken	unknown	1	Germany: Federal State J
SRR12302258	BfRCA14940	267	ST-283	Chicken	unknown	8	Germany: Federal State F
SRR12302255	BfRCA14957	50	ST-21	Chicken	Generalist	2	Germany: Federal State O
SRR12302254	BfRCA14962	2275	ST-52	Chicken	unknown	1	Germany: Federal State J
SRR12302253	BfRCA14988	8334	ST-353	Chicken	Chicken	1	Germany: Federal State B
SRR12302252	BfRCA14993	2275	ST-52	Chicken	unknown	1	Germany: Federal State J
SRR12302251	BfRCA15004	2254	ST-257	Chicken	Chicken	9	Germany: Federal State P
SRR12302250	BfRCA15023b	1846	ST-403	Pig	Pig	11	Germany
SRR12302249	BfRCA15024	1846	ST-403	Pig	Pig	11	Germany
SRR12302248	BfRCA15054	1846	ST-403	Pig	Pig	11	Germany
SRR12302247	BfRCA15085	9351	unknown	Chicken	unknown	5	Germany: Federal State P
SRR12302246	BfRCA15095	3335	ST-206	Pig	Generalist	3	Germany
SRR12302244	BfRCA15119	45	ST-45	Chicken	Generalist	8	Germany: Federal State H
SRR12302243	BfRCA15155	400	ST-353	Chicken	Chicken	1	Germany: Federal State M
SRR12302242	BfRCA15166	9366	ST-403	Pig	Pig	11	Germany: Federal State E
SRR12302241	BfRCA15240	257	ST-257	Chicken	Chicken	9	Germany: Federal State E
SRR12302240	BfRCA15256	1942	unknown	Pig	unknown	11	Germany
SRR12302239	BfRCA15265	3628	ST-443	Chicken	Chicken	1	Germany: Federal State A
SRR12302238	BfRCA15279	21	ST-21	Pig	Generalist	6	Germany
SRR12302237	BfRCA15284	400	ST-353	Chicken	Chicken	1	Germany: Federal State M
SRR12302236	BfRCA15332	1775	ST-403	Pig	Pig	11	Germany: Federal State H
SRR12302235	BfRCA15395	464	ST-464	Chicken	unknown	1	Germany: Federal State P
SRR12302233	IMT468	10287	ST-403	Pig	Pig	11	Germany
SRR12302232	IMT538	1775	ST-403	Pig	Pig	11	Germany
SRR12302231	IMT541	403	ST-403	Pig	Pig	11	Germany
SRR5209454	SRR5209454	61	ST-61	Horse	Cattle	10	Canada: Alberta
SRR5209455	SRR5209455	61	ST-61	Horse	Cattle	10	Canada: Alberta
SRR5209456	SRR5209456	1244	ST-61	Cattle	Cattle	10	Canada: Alberta
SRR5209457	SRR5209457	1244	ST-61	Cattle	Cattle	10	Canada: Alberta
SRR5209458	SRR5209458	45	ST-45	Water	Generalist	8	Canada: South Nation Watershed\, Ontario
SRR5209459	SRR5209459	2539	ST-177	Raccoon	unknown	7	Canada: Ontario
SRR5209460	SRR5209460	137	ST-45	Raccoon	Generalist	8	Canada: Ontario
SRR5209461	SRR5209461	137	ST-45	Raccoon	Generalist	8	Canada: Ontario
SRR5209462	SRR5209462	137	ST-45	Raccoon	Generalist	8	Canada: Ontario
SRR5209463	SRR5209463	45	ST-45	Water	Generalist	8	Canada: Ontario
SRR5209464	SRR5209464	61	ST-61	Cattle	Cattle	10	Canada: Alberta
SRR5209465	SRR5209465	1244	ST-61	Cattle	Cattle	10	Canada: Alberta
SRR5209466	SRR5209466	45	ST-45	Water	Generalist	8	Canada: Ontario
SRR5209467	SRR5209467	682	ST-682	Water	unknown	7	Canada: Alberta
SRR5209468	SRR5209468	45	ST-45	Water	Generalist	8	Canada: Ontario
SRR5209469	SRR5209469	10289	ST-177	Water	unknown	7	Canada: Quebec
SRR5209470	SRR5209470	682	ST-682	Water	unknown	7	Canada: Ontario
SRR5209471	SRR5209471	45	ST-45	Water	Generalist	8	Canada: Ontario
SRR5209472	SRR5209472	10290	ST-42	Water	Cattle	4	Canada: Ontario
SRR5209473	SRR5209473	132	ST-508	Cattle	unknown	14	Canada: Alberta
SRR5209474	SRR5209474	132	ST-508	Cattle	unknown	14	Canada: Alberta
SRR5209475	SRR5209475	42	ST-42	Water	Cattle	4	Canada: Ontario
SRR5209476	SRR5209476	45	ST-45	Water	Generalist	8	Canada: Alberta
SRR5209477	SRR5209477	45	ST-45	Water	Generalist	8	Canada: Ontario
SRR5209478	SRR5209478	137	ST-45	Water	Generalist	8	Canada: Alberta
SRR5209479	SRR5209479	45	ST-45	Water	Generalist	8	Canada: Ontario
SRR5209480	SRR5209480	682	ST-682	Water	unknown	7	Canada: New Brunswick
SRR5209481	SRR5209481	45	ST-45	Chicken	Generalist	8	Canada: Alberta
SRR5209482	SRR5209482	45	ST-45	Duck	Generalist	8	Canada: Alberta
SRR5209483	SRR5209483	45	ST-45	Dog	Generalist	8	Canada: Alberta
SRR5209484	SRR5209484	45	ST-45	Goose	Generalist	8	Canada: Alberta
SRR5209485	SRR5209485	45	ST-45	Water	Generalist	8	Canada: Alberta
SRR5209486	SRR5209486	1244	ST-61	Cattle	Cattle	10	Canada: Alberta
SRR5209487	SRR5209487	682	ST-682	Water	unknown	7	Canada: Ontario
SRR5209488	SRR5209488	5128	ST-682	Water	unknown	7	Canada: New Brunswick
SRR5209489	SRR5209489	45	ST-45	Sheep	Generalist	8	Canada: Alberta
SRR5209490	SRR5209490	45	ST-45	Cattle	Generalist	8	Canada: Alberta
SRR5209491	SRR5209491	45	ST-45	Sheep	Generalist	8	Canada: Alberta
SRR5209492	SRR5209492	61	ST-61	Cattle	Cattle	10	Canada: Alberta
SRR5209493	SRR5209493	459	ST-42	Cattle	Cattle	4	Canada: Alberta
SRR5209494	SRR5209494	48	ST-48	Chicken	Generalist	3	Canada: Alberta
SRR5209495	SRR5209495	48	ST-48	Chicken	Generalist	3	Canada: Alberta
SRR5209496	SRR5209496	45	ST-45	Sewage	Generalist	8	Canada: Alberta
SRR5209497	SRR5209497	137	ST-45	Water	Generalist	8	Canada: Alberta
SRR5209498	SRR5209498	459	ST-42	Cat	Cattle	4	Canada: Alberta
SRR5209499	SRR5209499	132	ST-508	Sewage	unknown	14	Canada: Alberta
SRR5209500	SRR5209500	806	ST-21	Sheep	Generalist	6	Canada: Alberta
SRR5209501	SRR5209501	61	ST-61	Cattle	Cattle	10	Canada: Alberta
SRR5209502	SRR5209502	45	ST-45	Cattle	Generalist	8	Canada: Alberta
SRR5209503	SRR5209503	61	ST-61	Water	Cattle	10	Canada: Alberta
SRR5209504	SRR5209504	132	ST-508	Cattle	unknown	14	Canada: Alberta
SRR5209505	SRR5209505	132	ST-508	Cattle	unknown	14	Canada: Alberta
SRR5209506	SRR5209506	459	ST-42	Water	Cattle	4	Canada: Alberta
SRR5209507	SRR5209507	262	ST-21	Human	Generalist	6	Canada: Alberta
SRR5209508	SRR5209508	61	ST-61	Human	Cattle	10	Canada: Alberta
SRR5209509	SRR5209509	10291	ST-48	Human	unknown	3	Canada: Alberta
SRR5209510	SRR5209510	45	ST-45	Human	Generalist	8	Canada: Alberta
SRR5209511	SRR5209511	19	ST-21	Human	Generalist	2	Canada: Alberta
SRR5209512	SRR5209512	45	ST-45	Human	Generalist	8	Canada: Alberta
SRR5209513	SRR5209513	45	ST-45	Human	Generalist	8	Canada: Alberta
SRR5209514	SRR5209514	48	ST-48	Human	Generalist	3	Canada: Alberta
SRR5209515	SRR5209515	10291	ST-48	Human	unknown	3	Canada: Ontario
SRR5209516	SRR5209516	48	ST-48	Human	Generalist	3	Canada: Alberta
SRR5209517	SRR5209517	61	ST-61	Human	Cattle	10	Canada: Alberta
SRR5209518	SRR5209518	45	ST-45	Human	Generalist	8	Canada: Alberta
SRR5209519	SRR5209519	61	ST-61	Human	Cattle	10	Canada: Alberta
SRR5209520	SRR5209520	50	ST-21	Human	Generalist	2	Canada: Alberta
SRR5209521	SRR5209521	61	ST-61	Human	Cattle	10	Canada: Alberta
SRR5209522	SRR5209522	45	ST-45	Chicken	Generalist	8	Canada: British Columbia
SRR5209523	SRR5209523	267	ST-283	Chicken	unknown	8	Canada: British Columbia
SRR5209524	SRR5209524	267	ST-283	Turkey	unknown	8	Canada: Ontario
SRR5209525	SRR5209525	45	ST-45	Chicken	Generalist	8	Canada: Ontario
SRR5209526	SRR5209526	21	ST-21	Chicken	Generalist	6	Canada: Ontario
SRR5209527	SRR5209527	45	ST-45	Chicken	Generalist	8	Canada: Ontario
SRR5209528	SRR5209528	45	ST-45	Cattle	Generalist	8	Canada: Ontario
SRR5209529	SRR5209529	933	ST-403	Human	Pig	11	Canada: Ontario
SRR5209530	SRR5209530	42	ST-42	Human	Cattle	4	Canada: Ontario
SRR5209531	SRR5209531	21	ST-21	Human	Generalist	6	Canada: Ontario
SRR5209532	SRR5209532	45	ST-45	Human	Generalist	8	Canada: Ontario
SRR5209533	SRR5209533	45	ST-45	Chicken	Generalist	8	Canada: Ontario
SRR5209534	SRR5209534	4080	unknown	Water	unknown	15	Canada: Ontario
SRR5209535	SRR5209535	1030	unknown	Water	unknown	15	Canada: Quebec
SRR5209536	SRR5209536	3112	unknown	Water	unknown	15	Canada: Ontario
SRR5209537	SRR5209537	1294	unknown	Water	unknown	15	Canada: Alberta
SRR5209538	SRR5209538	1030	unknown	Water	unknown	15	Canada: Ontario
SRR5209539	SRR5209539	3495	unknown	Water	unknown	15	Canada: Ontario
SRR5209540	SRR5209540	996	unknown	Water	unknown	15	Canada: British Columbia
SRR5209541	SRR5209541	996	unknown	Water	unknown	15	Canada: Alberta
SRR5209542	SRR5209542	693	unknown	Water	unknown	15	Canada: Alberta
SRR5209543	SRR5209543	699	ST-692	Water	unknown	5	Canada: Alberta
SRR5209544	SRR5209544	991	ST-692	Water	unknown	5	Canada: British Columbia
SRR5209545	SRR5209545	991	ST-692	Water	unknown	5	Canada: British Columbia
SRR5209546	SRR5209546	6516	unknown	Water	unknown	15	Canada: Alberta
SRR5209547	SRR5209547	9353	ST-1034	Water	Chicken	15	Canada: British Columbia
SRR5209548	SRR5209548	4071	ST-1034	Water	Chicken	15	Canada: Alberta
SRR5209549	SRR5209549	693	unknown	Water	unknown	15	Canada: Ontario
SRR5209550	SRR5209550	991	ST-692	Water	unknown	5	Canada: British Columbia
SRR5209551	SRR5209551	693	unknown	Water	unknown	15	Canada: Alberta
SRR5209552	SRR5209552	4071	ST-1034	Water	Chicken	15	Canada: Alberta
SRR5209553	SRR5209553	5452	unknown	Water	unknown	15	Canada: British Columbia
SRR5209554	SRR5209554	991	ST-692	Water	unknown	5	Canada: British Columbia
SRR5209555	SRR5209555	10293	unknown	Water	unknown	15	Canada: Ontario
SRR5209556	SRR5209556	5705	unknown	Duck	unknown	15	Canada: Ontario
SRR5209557	SRR5209557	5705	unknown	Goose	unknown	15	Canada: Ontario
SRR5209558	SRR5209558	995	unknown	Water	unknown	15	Canada: British Columbia
SRR5209559	SRR5209559	1030	unknown	Water	unknown	15	Canada: Alberta
SRR5209560	SRR5209560	3495	unknown	Water	unknown	15	Canada: British Columbia
SRR5209561	SRR5209561	710	unknown	Goose	unknown	15	Canada: Alberta
SRR5209562	SRR5209562	996	unknown	Water	unknown	15	Canada: Alberta
SRR5209563	SRR5209563	3112	unknown	Water	unknown	15	Canada: Alberta
SRR5209564	SRR5209564	10296	unknown	Water	unknown	15	Canada: Alberta
SRR5209565	SRR5209565	693	unknown	Water	unknown	15	Canada: Alberta
SRR5209566	SRR5209566	1206	unknown	Goose	unknown	15	Canada: Alberta
SRR5209567	SRR5209567	1206	unknown	Goose	unknown	15	Canada: Alberta
SRR5209568	SRR5209568	1206	unknown	Goose	unknown	15	Canada: Alberta
SRR5209569	SRR5209569	929	ST-257	Water	Chicken	9	Canada: Alberta
SRR5209570	SRR5209570	929	ST-257	Water	Chicken	9	Canada: Alberta
SRR5209571	SRR5209571	929	ST-257	Cattle	Chicken	9	Canada: Alberta
SRR5209572	SRR5209572	929	ST-257	Cattle	Chicken	9	Canada: Alberta
SRR5209573	SRR5209573	929	ST-257	Human	Chicken	9	Canada: Alberta
SRR5209574	SRR5209574	929	ST-257	Human	Chicken	9	Canada: Alberta
SRR5209575	SRR5209575	982	ST-21	Cattle	Generalist	6	Canada: Alberta
SRR5209576	SRR5209576	21	ST-21	Cattle	Generalist	6	Canada: Alberta
SRR5209577	SRR5209577	21	ST-21	Cattle	Generalist	6	Canada: Alberta
SRR5209578	SRR5209578	21	ST-21	Cattle	Generalist	6	Canada: Alberta
SRR5209579	SRR5209579	8	ST-21	Cattle	Generalist	6	Canada: Alberta
SRR5209580	SRR5209580	8	ST-21	Cattle	Generalist	6	Canada: Alberta
SRR5209581	SRR5209581	8	ST-21	Cattle	Generalist	6	Canada: Alberta
SRR5209582	SRR5209582	8	ST-21	Cattle	Generalist	6	Canada: Alberta
SRR5209583	SRR5209583	8	ST-21	Cattle	Generalist	6	Canada: Alberta
SRR5209584	SRR5209584	3391	ST-21	Cattle	Generalist	6	Canada: Alberta
SRR5209585	SRR5209585	3391	ST-21	Cattle	Generalist	6	Canada: Alberta
SRR5209586	SRR5209586	3391	ST-21	Cattle	Generalist	6	Canada: Alberta
SRR5209587	SRR5209587	8	ST-21	Cattle	Generalist	6	Canada: Alberta
SRR5209588	SRR5209588	8	ST-21	Cattle	Generalist	6	Canada: Alberta
SRR5209589	SRR5209589	982	ST-21	Chicken	Generalist	6	Canada: Alberta
SRR5209590	SRR5209590	982	ST-21	Chicken	Generalist	6	Canada: Alberta
SRR5209591	SRR5209591	922	unknown	Cattle	unknown	13	Canada: Alberta
SRR5209592	SRR5209592	45	ST-45	Sheep	Generalist	8	Canada: Alberta
SRR5209593	SRR5209593	21	ST-21	Cattle	Generalist	6	Canada: Alberta
SRR5209594	SRR5209594	922	unknown	Cattle	unknown	13	Canada: Alberta
SRR5209595	SRR5209595	8	ST-21	Cattle	Generalist	6	Canada: Alberta
SRR5209596	SRR5209596	8	ST-21	Cattle	Generalist	6	Canada: Alberta
SRR5209597	SRR5209597	922	unknown	Cattle	unknown	13	Canada: Alberta
SRR5209598	SRR5209598	8	ST-21	Cattle	Generalist	6	Canada: Alberta
SRR5209599	SRR5209599	679	ST-45	Human	Generalist	8	Canada: Alberta
SRR5209600	SRR5209600	982	ST-21	Human	Generalist	6	Canada: Alberta
SRR5209601	SRR5209601	922	unknown	Human	unknown	13	Canada: Alberta
SRR5209602	SRR5209602	8	ST-21	Human	Generalist	6	Canada: Alberta
SRR5209603	SRR5209603	21	ST-21	Human	Generalist	6	Canada: Alberta
SRR5209604	SRR5209604	922	unknown	Human	unknown	13	Canada: Alberta
SRR5209605	SRR5209605	8	ST-21	Human	Generalist	6	Canada: Alberta
SRR5209606	SRR5209606	8	ST-21	Human	Generalist	6	Canada: Alberta
SRR5209607	SRR5209607	982	ST-21	Human	Generalist	6	Canada: Alberta
SRR5209608	SRR5209608	982	ST-21	Human	Generalist	6	Canada: Alberta
SRR5209609	SRR5209609	982	ST-21	Human	Generalist	6	Canada: Alberta
SRR5209610	SRR5209610	982	ST-21	Human	Generalist	6	Canada: Alberta
SRR5209611	SRR5209611	922	unknown	Human	unknown	13	Canada: Alberta
SRR5209612	SRR5209612	679	ST-45	Human	Generalist	8	Canada: Alberta
SRR5209613	SRR5209613	2306	ST-21	Human	Generalist	2	Canada: Alberta
SRR5209614	SRR5209614	46	ST-206	Human	Generalist	3	Canada: Alberta
SRR5209615	SRR5209615	46	ST-206	Human	Generalist	3	Canada: Alberta
SRR5209616	SRR5209616	19	ST-21	Human	Generalist	2	Canada: Alberta
SRR5209617	SRR5209617	52	ST-52	Cattle	unknown	1	Canada: Ontario
SRR5209618	SRR5209618	429	ST-48	Chicken	Generalist	3	Canada: Ontario
SRR5209619	SRR5209619	918	ST-48	Human	Generalist	3	Canada: Ontario

## Sheet: Table S3 (Cattle)
Table S3: Overview of cattle associated accessory genes and core gene variants identified by k-mer mapping.
Reference Gene Namea	Alias	Predicted Function	COG Familyb	AA	# Cattlec	# Chickenc	# Pigc	# Generalistc	# Othersc	Total	Core/Accessoryd
NCTC13261_01393	-	plasmid stabilization system protein, RelE/ParE family (HicA/HicB)	S	MKIVPTPKFKNELRHIVNFINLDSSFYAKEFLNDIYSICRNLSFMPYKNRKSLSFDNENIRDLIFKGYIIPYLIDKSKNEIVILGIYKSNLWD	55	1	0	59	7	122	Accessory
NCTC13261_01392	-	hypothetical protein	-	MNLEFSKETQHFLTNYCKDNNLSEKEVLELALSYLEHKIRIDGYKKDIELYKQGKLKTLDFDETFNDIRKDLE	55	2	0	61	7	125	Accessory
Cj1355	ceuE	Enterochelin uptake periplasmic binding protein	P	MKKSLVFAFFAFFLSLILTACNSNSNENNASSTTKTNTATVKVLPISMSDEGDSFLVKDSLGENKIPKNPSKVVILDLGILDTFDALKLNDRVAGVPAKNLPKYLQQFKNKPSVGGVQQVDFEAINALKPDLIIISGRQSKFYDKLKEIAPTLFVGLDNANFLSSFENNVLSVAKLYGLEKEALEKISDIKNEIEKAKSIVDEDKKALIILTNSNKISAFGPQSRFGIIHDVLGINAVDENIKVGTHGKSINSEFILEKNPDYIFVIDRNIIVGNKERAQGILDNALVAKTKAAQNKKIIYLDPEYWYLASGNGLESLKTMILEIKNAVK	55	90	26	255	64	490	Core
Cj1278c	trmB	putative tRNA (guanine-N(7)-)-methyltransferase	J	MPNFKSKKIKEINLPYSKDDVEFLWLAKNDNVSLIYTKVQEESFFLQIKKAQNGFVIKGDKHTKPSKIGYLQKALKIFKEGFCEDIINEAFGLKNNALIEKTPFIVDNFDELLSKLQGKIYIEIGFGSGRHLLYQAKENPNVLILGVEIYNPALTQVAKLAKVQNVNNILLIQSDARLLLSVLKSKSVEKIFLHFPVPWDKKPHRRVIGKDFCKECARVLTQNGRFELRTDSFEYFNFTLEQFLTFPAPKFSLRKNENLEISSKYEDRWKKQEKNIYDLWVWNFNQECKNYELNEFNLSSVEFSKEDLKKIEQNFKNITIKKDDFFLHFESIYKQDENLLLKVAFGAFNKPEHCYLHLDKTIDFVFKEPFKIQENIKAINELKEILKVQFKI	55	90	26	255	64	490	Core
Cj1250	purD	phosphoribosylamine--glycine ligase	F	MKIMILGSGAREYSIALALRRVDKNLEFYFAPGNGATESLGTNLNLKDPVVLATYAKEKGFDLCIVGSESFLAEGVVDIFKQQGLAIFGPSKAAAMLETSKSFMKSFLKKYRIKTAKFLNTNDIEKAKNFIYSLTPPIVVKADGLCAGKGVIIAKTHEEAIKETAKMLSGESFGDAGKLVVIEEFLDGYELSIFAVCDGNDFVLLPAAQDHKKLLDNDQGPNTGGMGAYAPSSLANESLLRKVQKDIILPTLAGMKKEGAEFCGVLFIGAMIVGNKPYVLEFNVRFGDPECEVLMPLIEDPLELILAATQRRLRHAKIKIKKEFAVGVVCASENYPYKSSPKSEITVNNIPENSHISYAGVSLEDGKLMADGGRVLVCVGTGKSIEEAQKNAYKLCDNV…	55	90	26	255	64	490	Core
Cj1248	guaA	GMP synthase (glutamine-hydrolyzing)	F	MKKADILVLDFGSQYTQLIARRLREQGVYAEILPFNVSLADIKAKEPKGIILSGGPASVYATDAYFCDKGIFDLGLPVLGICYGMQLMAHHYKATVAPAGHKEYGKANIEIKKDSALFKNLPKKQTVWMSHSDKVENLPDGFEVLATSENSPFCVFGNEDKKFFALQFHPEVQHSEFGKNILKNFAKYACNCESVWNMGSFAKTQAEKIREEVGNDKVLCAVSGGVDSSVVAALLASAIKEQVIVVFVDNGLLRSGEKEQVEFMFKNTLGIDLISIDASEIFLSRLANVRDPEQKRKIIGNTFIEVFEEEAKKHKDVKYLAQGTLYTDIIESSVVGASKTIKSHHNVGGLPEKMNLKLIEPLKEIFKDEVRALGLELGLSKEVVYRHPFPGPGLAIRIM…	55	90	26	255	64	490	Core
Cj1246c	uvrC	excinuclease ABC subunit C	L	MTKENLENELKTLPNSAGVYQYFNQEGKLLYVGKAKNLKNRVKSYFAFTPNLHANPRNSLRIQKMIEETVHLEFITTNSEADALILENSFIKQLHPKYNILLRDDKTYPYIYVNFEEEFPRFEITRKLVKKSKIKYFGPFFKGARELLDALYLYYPLKQKASCKSPCIFYQISRCLAPCDKRISKEKYLEILDEAMHALLNPSILIKNLEKQMLVLAQNENYEEAAKVRDQIVTIKDLEVKVEMDVAKLEDFEVFALAFEDSMLSTLRFVVQNGKIISANSKITPIKNDIQWDQNEIYKQLILENFSMDIPLLANVIYVYEEFEDRVLLEEILSQRFDKKISIKIPKIGEKRRICDLAFQNALLNIEKEQKNHDFTIQKELKFYFELENLPNDIEIFDN…	53	84	26	247	63	473	Accessory
Cj1240c	-	Hypothetical protein	-	MKKIILLLGLSLVSLGALSFDELIYKDEVKPSFDCSKVKDDGKSDDELMICNEIGVRNEFENKKLALVDNIYSSLYQNISKKADKKTKKDFKAISKKMIKERKICIKNMQNTKAGENPILPLLNASDCMQEAYAKALLELTQRAKKDIKTKEVLEQIFKNKVDKYENLLTQSLNTNKDLQDFIDSLAKEDLIDSRAKFKLWNLN	55	86	21	249	64	475	Accessory
Cj1234	glyS	glycyl-tRNA synthetase beta chain	J	MSELLIEIGTEELPAIPLLKELANIEKKWKNVLEEYCLVSDFKFYYTPRRLVFFHENFADKQEDSFAEFIGAPKNVAYKDGVLTPAGQSFLQKAGISENELAFKEIKGKEVLYHQKAIKGLQSQEILGEMVEKFLKSLSFGKSMRWGANSFEFIRAIRSIACILNDELVNFQSYGVKSAKKTFIHRSVSYDLQDFNNAKEYFELLEKNYIILDPIKRKEKILEQFKLIESQKNIQIGEDEELLAEVVAITEYPNALLGSFEEEFLEIPSEVIITSMRENQRYFAVFNDKGLSNHFIVVSNAVCKDYSKITHGNERVLRARLSDAMFFYQNDLQSGLKPEKLAKMTYLEGLGTMQDKSLREIKIAEILCQMLHNDKIENISTALKYAKADLATQMVYEFT…	55	90	26	255	64	490	Core
Cj1233	ppaX	putative HAD-superfamily hydrolase	S	MINVFFDMDGTLIDSANAISCAVNEIRQDLNLAPLSREIIMQTINTPNIDWAKELYNIENFHHSSFKEGYEKYFVKHYEQSVVLFEGVKELLEFLKNKNCFLAIATNAPQSSLSSILKKHQIIPYFDKILGVSLGIEPKPHPMMLELLKSEAPYKTSVFIGDSQKDKECAKNANLPYFHAKWYQKDLKENEFSNASELKGFLQKYL	55	87	25	255	63	485	Accessory
Cj1228c	htrA	serine protease (protease DO)	M	MKKIFLSLSLASALFAASINFNESTATANRVNPAAGNAVLSYHDSIKDAKKSVVNISTSKTITRANRPSPLDDFFNDPYFKQFFDFDFPQRKGKNDKEVVSSLGSGVIISKDGYIVTNNHVVDDADTITVNLPGSDIEYKAKLIGKDPKTDLAVIKIEANNLSAITFTNSDDLMEGDVVFALGNPFGVGFSVTSGIISALNKDNIGLNQYENFIQTDASINPGNSGGALVDSRGYLVGINSAILSRGGGNNGIGFAIPSNMVKDIAKKLIEKGKIDRGFLGVTILALQGDTKKAYKNQEGALITDVQKGSSADEAGLKRGDLVTKVNNKVIKSPIDLKNYIGTLEIGQKISLSYERDGENKQASFILKGEKENPKGVQSDLIDGLSLRNLDPRLKDRLQ…	55	90	26	255	64	490	Core
Cj1163c	czcD	putative cation transport protein / putative heavy-metal-associated domain protein	P	MYKFLSHEPLANKSCHHNHEEHSHEHHHSHADARSMDKKILKISLLMTFSMMLVQFIYSILSNSLALLSDTLHMFSDVFALALSFLAIIAVEKWQDHQKTFGYFRLEVLVAFINALTIVLSALFIIYEAIEKFINPKEIDAKTMIIVAILGFLVNGINALMMFKGANLENVNMKSAFLHMMSDLLGSLAVIIGGIVVYFSGIVYIDTILAIVLSILLLRWAIILLKQSANVLLESSPVDIEKVRQVLLLNPSVDEVVDLHITQITNKMLVASMHLKVKVYDLKEFEKLSQDLSHKLLYEFEIGHITIQPIRSENEI /MKFKVKNVNCMNCVNLIKNSLEDEFGNIEVDLDQKILSLNLEENQVSNFTKEFQDLGFEIVERL	55	90	26	255	64	490	Core
Cj1162c	copZ	putative cation transport protein / putative heavy-metal-associated domain protein	P	MYKFLSHEPLANKSCHHNHEEHSHEHHHSHADARSMDKKILKISLLMTFSMMLVQFIYSILSNSLALLSDTLHMFSDVFALALSFLAIIAVEKWQDHQKTFGYFRLEVLVAFINALTIVLSALFIIYEAIEKFINPKEIDAKTMIIVAILGFLVNGINALMMFKGANLENVNMKSAFLHMMSDLLGSLAVIIGGIVVYFSGIVYIDTILAIVLSILLLRWAIILLKQSANVLLESSPVDIEKVRQVLLLNPSVDEVVDLHITQITNKMLVASMHLKVKVYDLKEFEKLSQDLSHKLLYEFEIGHITIQPIRSENEI /MKFKVKNVNCMNCVNLIKNSLEDEFGNIEVDLDQKILSLNLEENQVSNFTKEFQDLGFEIVERL	55	90	26	255	64	490	Core
Cj1048c	dapE	succinyl-diaminopimelate desuccinylase	E	MNAKEFLIELLKFKSVTPNDDGALNFIAMELSDFEAFFIEKEGVKNLLLTKKFKDEGEHLAFGGHVDVVPAGEGWSSDAFVPMEKEGFIYARGAQDMKSGVAAFVDAVKNADFKGARLSLILTSDEEGEAIYGTKAVLEWMQERDMLPDYAVVAEPTCVKKIGDSIKIGRRGSINGKLLIRGKQGHVAYPEKCINPVHDFAPVLKLLAGFDLDPGSAEFSPSKIVITDIRGGMGVCNVTPNDLKLMFNVRNSPDTSLEDVKSYVEKICHGLNYELELKQSSEAFLTNIDNKIVQKMNESVQKITHEVPELNTKGGTSDARYFAKYGVKVVEFGVCNDRIHAIDERVSIEEFEKLCLVFKDLIENF	55	90	26	255	64	490	Core
NCTC13261_01099	-	dna methylase-type I restriction-modification system	V	MIEEILKDSDYKLDLFSKKAIAELETKIIAKTNKNNQIIYYTNCLIRDKEIKLTPEEIVRQLYIDKLLNEYNYPKDMIKIEFGVHFGREVKRADIVIMDKIQITVPYIIIEVKKPKLKDGKEQLKSYCNATGATMAVWCNGKEISYYHRKDPNYFESIPNIPASNQTLPDLLKVKFTFDNLIKEDILKSQKRSLKNLVTEMEDEVLANAGVDVFEECFKLIFIKLFDELEGARDRTKSLEFRNYGESDSELKQKIEKLFDKAKKKWEDVFNNDEKIKLSPSHLSVCVSSLQNVKLFNSNLEVIDDAFEYLVNKSSKGEKGQYFTPRYVIDMCVKMLNPKKDESMIDTASGSCGFPIHTCFYVWRSIYKERGIEASHLFTAQEKISECQDYVKEKVFGID…	30	34	0	46	27	137	Accessory
NCTC13261_01098	rlfA	RlfA	S	MDNMKEFKIFCDESNHLFYKDNPTLCSRVMVLGALKVPSSEIIKINKTIKYLKHKYKYNKEIKWTKLNLSQKGFYDELLEFFFSSVYMWFKAVLIPNKTILQHDIYNQGDHDLFYYKMYYQALHNLIDIDTKIKIYLDYKDTKSGDKIKGLEKVLFNKFKQSVNIKIFTIQSHESNIVQLVDLLIGAISYKARNDIEHVSEIKNYIINKIETLANIELDAGTPPWENKFNIFRIQLSKGEQ	29	8	13	2	15	67	Accessory
NCTC13261_01097	-	hypothetical protein	-	MYYLLDFSTCKCENEKFDLAYKIFKQDFIEVPLYLAGCIYIDPQSHKKHKGKEKIFWHITTRENKQNKTREFDSQRACRINWIKQIIINHTHPEIKAFYYKEKRAIRFYLWLHNHNFIVILQKLGRSSSFLVTSFYIDKGYNKNIYEKRYRNYINGNDIELKNCEWF	36	35	14	50	34	169	Accessory
NCTC13261_01096	-	Putative uncharacterized protein	V	MNLNQTLQEKYPHLEVSVLKLSEVKKNIDFRIDDSFWTMKLIYNNKLNYKKIGECLLKSQYGISINMNEGGDGIPIYRMNDIDNMLCNFEVKKYALIDKNELQTFRLNYGDVLFNRTNSYEFVGRTGIFYNNRENFVFASYLVRLVCNKEILLPEYLTVFLNTHIGKKEIRRRARPSINQTNVNPEELKEIKIPIFPMEFQLEIQNLVKDSHKALEESKELYKKAEETLYLELGLDPKNPLQSLLDSKTNNPTNSPNISIHTLKESFLKTGRLDSEYYQSKYEDIEKMIRSYKDGFCNLKDLVNDISSGFAFSSDDYQDVGELVLIRINNIKNATLDLSNVIYLKNEAYNLSPKDKIKKGDILISMSGSIGLSCVVRDDISAMVNQRILKISIKNFNSD…	36	30	0	47	21	134	Accessory
Cj1047c	thiS	thiamine biosynthesis protein	H	MIINGEKFEFKELRFMDFIKEKGLKIELIALELNGEIIPKSEFENLILKENDKAEIVSFVGGG	55	90	14	254	51	464	Accessory
Cj1008c	aroB	3-dehydroquinate synthase	E	MQVEVKLKENAYKVYIDELEELEFDSKVFILSNPKISGLHLKTLLSKIKAKEIFIATVKDGEEYKNLSTMEEILNQMFNSKLDRKSVLISFGGGVISDMGGFAASIYQRGIDFINIPTTLLACVDAAVGGKTGVNNNFGKNLIGTFYQPKAVYCESFFLKTLSSRELAAGMAEFIKMAAMFDDSILDFIEKIDEKSFLNATCENEIFTQIIARSIELKSRVVEQDEKESGLRMLLNYGHTFAHVIENFTDYKLYLHGEAVAIGMVMANQLALNLGLLDKMQSQKIKDILLKFGLPISYKINNVDEFYEAFFMDKKSSNKKINFVLASPLGKGLIKGDISKEDIIATLREFQ	55	90	26	255	63	489	Core
Cj1002c	sixA	putative phosphoglycerate/bisphosphoglycerate mutase	T	MKKIYIIRHAKASKSEDIDDFERKLTKSGKEDLKKLFKNLASHEIHPDLVLSSPAVRTAKTAKKIAKFYNFDKNRICFDERLYLCNVENLLKILQDIDDEFNEVFLVGHNPSLMELGELLSSLCLASFPTSSILCLEFDIKEFKNLKKHSGKLVFFEHVRKLKEEKDLGF	42	88	23	216	32	401	Accessory
Cj1001	rpoD	RNA polymerase sigma factor (sigma-70)	K	MNAKTQEAELEELFQENAKDYITYEKLVKYLTKQPSASTAKKVQALMKKHKVQLFSAAEIAQMKNIEDAKRLQEEKQKLQDTSLENEFDLANENDLLEWSRSDSPVRMYLREMGQIALLNKDEEIEISKKIELGEDIIIDAFCSVPYLIDFILDYKEPLINRERRVKELFKSFDDEEKSDDKLDELDIDEDEENETELESDEENTKKNSKKEDERTLKVIEKFKALEKAKKDWLKTSKDKESGDELLDKLSIAFKKNILKEKLMDLGPTSKLISEIVKSMETALKSDEEFDKELKRLEYRLPMFSDELKKRHADILKDITKLSKEEITERALETTMVSTYMEIKKLFQTKEASEKSFDLEKSRLKEILEQIKRGKKISDEAKGRMAKSNLRLVVSIAKR…	55	90	26	255	64	490	Core
Cj0999c	yeiH	putative integral membrane protein	S	MKTSFLAHSVAIVRSNFKGLLFTACIVIFAMYLSSVQSIKDTTHLAATAFAIIIGVLLSPWFFKYQHHFQAGVHFSAKKLLRLGIVLYGFNITLTELLSVGLKGFLLSAIVIFFVFIIALFVGMKIFKLDKETSMLVGAGSAICGAAAVLALESSLKSDPFKGILAVGTVVIFGLVFMFLYPIAFSLNLFPFFDQNAMGVFMGATLHEVANVAGAAEMAKDMAGFEQGASNVAVIIKMMRVILLVPFLLIVTYFFAKNQHSSSGKTAKSITIPYFAFAFLGMIVLNTYLASKESILGIATSDIISLGKTLCTLCIVFAMAALGLQIDFKKFLKSGSRVFGLAFVLGLVLIFGGYFLTLAFKGILW	55	90	26	255	64	490	Core
Cj0995c	hemB	delta-aminolevulinic acid dehydratase	H	MFKRFRRLRLNENLRSMVRENSLSVNELIYPLFVVNGTGIKKEISSMPDVFQMSLDEILKECQNVVNLGIKAIILFGVLENEKKDSCGSDALDDEGLVARSIREIKKNFPDLFIISDLCFCEYTDHGHCGIIDPKTKSVDNDVTLEISAKQALVHARAGVDMIAPSGMMDGVITTLRKALDKEGFENLPIMAYSTKFASSYYGPFRDVAESAPSYGDRKSYQMDFANGKEALEESLEDEVQGADILMVKPALAYLDVVKEISLHSNLPLCVYNVSGEYAMLKAAKNAGVIDYEKVLYETMIAFKRAGAKLIITYHAKELAKMLKGEK	55	90	26	255	64	490	Core
Cj0994c	argF	ornithine carbamoyltransferase	E	MKHFLTLRDFSKEEILSLVNHASELKKEPKKLLQDKTLAMIFEKNSTRTRMAFELAITELGGKALFLSSNDLQLSRGEPVKDTARVIGAMVDFVMMRVNKHETLLEFARYSKAPVINALSELYHPTQVLGDLLTIKEWNKMQNGIAKVAFIGDSNNMCNSWLIAAAILGFEFSIAIPKNYKISPEIWEFAMKQALISGAKIFLSHDKFEALKDKDVVITDTWVSMGEENEKERKIKEFEGFMIDEKAMSVANKDAILLHCLPAYRGYEVSEEIFEKHADVIFEEARNRLYVVKALLCFLDNQRGRE	55	90	26	255	64	490	Core
Cj0991c	glpC	putative oxidoreductase ferredoxin-type electron transport protein	C	MKFSQISDACVKCGKCIPVCTIHEENRDEITSPRGFLDLLAAYKEGSLELDKEAKKVFESCFLCTNCVEVCPSKLRVDNAIEEVRYDIAKKFGIAWYKKLIFFFLRRRKILDLVAKLGYVFQSCAFKIQNENENTGMKARFSMPFVKKGRLLTSFNKKSFLNSNPKFINNDGEKTIGFFVGCLANYFYIDTANAVLKIAKELKINVDLMKEQVCCGAPQFFTGDFKSVEVLAKKNIEYFEKKLEKLDAIIVPEATCSAMLKIDYEHFFIMQNDLDWAKRAKCVSSKIYMASEYFYKFTSLEEILKTKNKFNYSITYHDPCHARKMQGVFKEPRELLKTNYHFVEMSNSNTCCGFGGVSMQTDYYDRALSVGLKKAQMIDESKASVVSAECSACRMQISN…	55	90	26	255	64	490	Core
Cj0967	-	putative periplasmic protein	-	MIIHGPSKAYASLAAAHISAGYIDSGTDKNFQASKNLLDIDGFNLDMYMNHDKQPLAYNSVLFADFWGGKTEQGQALDNTINLRDIKNLKKDKNNENIFAQALFNFYAGASNNGEANYNTLNIELKHPLEIANNFLGYNQHSFYGGFATKGANHNTINIKNDLTTTDLSQSYKDALNIVAARTLEGNADYNKVYINNSMSTLPVYIYTAKKNILNNQDFYPSSANNNEVVIKDFASFRNLTVLTEAKEASYNTINYNNVQSITDASNIDKGSKIIIRALDKANHNTIDIKNYSSNAADNAYLIMAYNEAAYNKIIINDTLFGVASDKREGILSIIAGLSNNGHDNTLIINNLNLDEYKNNNSVFIAPSAITGLSEAKSYNNTLYRREFKYI	37	79	26	192	45	379	Accessory
Cj0967	-	periplasmic protein	-	MREDEVLSFKARHGVNTAGHSIKTVRVLPFLITAKTDHADASYNKLILEQGELSSVFYLKPKDTHIKNPSNSKSNQRMNFLMSSTFTHYSNASYNQTILQKDAHISMGVENTYDLALNGAPYLIGAIATYGDSTNNSLNIEAGSSVEFFTSLPKKDKNGNNTFDERITHLVGGLAYQGNVKNNKIFSKMLI	37	54	26	60	34	211	Accessory
Cj0964	-	putative periplasmic protein	E	MKKIFLIFFLSCFLLNAKEQKLVDVKPVENFYPKLSVQECNTNCLFDLLESRLYLSFLSEFADQNDQFLSNVYAKLLNSITDFEKNVQKITSVKLAIIIPEKTIKSYSNTIINSSIAYLLRQRAEIKVKVFLTGTEDSDKIRAALDAAQAQGYQYAIAGFTLKGANELKNYSGNMKIFIPTIHKNNIQISNQNIIFGSIDYDAQIATLLSKSNTNIAIFSDGSALSSNLNSRILAQNNNARIYTIEGEKLDFSRLLRSQGGVNNASIFFNTPLIKTALASSQLRIYNIHPYVLLSTQINYNPTFLSLTQQGDRENFIIANSINNHDDNLVYLNEIFNQSIDYNWIAYATSIGVDYFYTEFLNKKSESLFDEKIKNSQVDYKVRLMQGKQASFEELK	55	90	26	255	64	490	Core
Cj0959c	yidD	hypothetical protein	S	MGIEKTRMFQMICLKILRFYQKFLSPLKPAACRYYPSCSEYALWQFQKKNFFLAFFSTFFRVLRCNPFFKGGFDYPRVSKNFYPINLCFKPIFLAKKQLCFLYIPYKNKSFYLIKIIFKRTNQ	55	90	26	255	63	489	Core
Cj0946	spr7	putative lipoprotein	M	MKSCLYFTFIVLFLTACSTKNLTSLHHENLEQKNENQHYAKLEYEQNVSILPQFTYDINFDAKRYKKYFFNPWHDSFKNYKGQNIFWSFPLYLNSKNTYYFFNKQIIPLSWFKNAINNANIQEFGKLNQKALIIQNTIIKNLPTQRAILKNPFFENEGIPFDYASDGILNTGSPVLISHFSKDKRYAFVLGEAGFGFVESKNLEFFSNNRAKIYENLNFITPLKEKFAIYSEDGKFFFESRIGAIYPYYKEDKNYFYGKIGSKKYKISKKDVSKFPLQFNDKNLKNQLSQVLNLPYGWGGYNFERDCSLLTRDIFSAFGLYLPRNSAAQKNSFNHFDISTLSNSQKKDFLNRFGKAYLSLLYLPGHIMLYAGQITDNNIAIHNIWGLRKDTTQRLLISS…	55	90	26	255	64	490	Core
Cj0944c	-	putative periplasmic protein	-	MKKIFLSVFLVLSLNAQNLEIDKIRTDLYSKSGTNVLKKVEISLEFDGNNLKENENKLIDAVNTVISGFFYEDIFTEIGKNNFKKTLEKFLDKKYKIELNDIYIISLSGVEKFDLEEFKRFLESTEAKEKGMGSEVKKALENLEVPKTQVPSVEKIPTPSVPNLEVKQVEQLFKDPDEENKNDNGEINIDNLNTPKMTPDIEEKIKRDLIANPPQIFKENNASKPYHLPQTGYDIKLDENSTQN	55	90	25	255	62	487	Core
Cj0940c	glnM	putative glutamine transport system permease	P	MSLFTQKNKNFKPLKPLSKSKIITNLILLILFLILFCYCSFSISAYHFDFSAIATYKEKFLQGFLNTLIISFFSLLLSIILGGVFCAFSLSSIVFLRFLSTFYIELVRGTPLLVQVLLIYYIIANNLGLDNRYVAGVIILSCFSAAYLAEIFRAGILSISISQLESARALGLKEMQVFAYVIFPQALKNILAPLSGQFANLIKDSSLLSVIAVNELTQSAQEINSYTFATLEAYVILAITYLVLTLPISIFSRYLERKCQK	55	90	26	255	64	490	Core
Cj0939c	-	hypothetical protein	-	MLIIGHELLKNLDFSFIESVEEVKDNKVYCIVYDEKLISYLSQNDFEFAILVQNKDEIFLANALGAKFLLCNDKKLAKFASKVAEFYVFDSRVLMIVDKLENFKKFYKLKIDGIILKDNIDNFPKN	53	90	26	255	63	487	Core
Cj0938c	aas	putative 2-acylglycerophosphoethanolamine acyltransferase / acyl-acyl carrier protein synthetase	EGP	MQKKSFLKIYGLIPFLLIAFINAFVDLGHKIIIQNTIYKTYEGSEQLFLNVIVNALILLPFILMLSPSGFLADKYPKNIIMKISTIFNVILTSIICICYYSGAFWMAFIFTFIMGAQAAIYSPSKYGFIKELVGKDFLAMGNGVINAVSIVAILAGMAFFSLSFESLYSSTYNQTDEILKEVAPLGIVLILFSCIEVFFAWRLPKLKQTNKDLVFNKKDYIRGKLLINNLKLVFKNKTIWFCIIGISFFWAISQLYLVSFPVFAKNELFIENTFYVQISLAFSGIGVILGSLVAGKFSKNYIELGLIPLGVLGMFLMAFLMPYFVSLLSYSFLFFFFGFCGALFIIPLNTLIQFHAKENELGQILAGNNFFQNIAMLGFLLLATLFAKFEINVVYLFYF…	45	82	25	215	34	401	Accessory
Cj0934c	IV02_29000	putative sodium:amino-acid symporter family protein	P	MRTYFSKIGFVLAVAGGAVGLGNAWKFPTLSAENGGFVFVLLYLFFTLTIGFSIFLAEVAMGRLSKSDLANAYSNLAIKYGNRWRYGGVFMLGGIFVLSFYLVIMGWVLKYTVVSLYYLPKTLDEAASNFQNLITTNLTSSVFFFTLSFFLTLLIVSKGLIKGIEKLNVVIMPSLFLMLVFMLFYCMGFKQGFANAFSYLFYPDFSHFKFSSIAEALGLAFFTLCLGIGCIVTYSSALDKKTNFIKSSVYIVLINLLISFIMGLIVFTFIFEFGADPHTQGAGIVFVSLMSLFNQLGALGYIFAFCFFLALFFAGITSAVSMIEPLTFYMINNYQISRVKALFLIGLFVFVFGICCILSLNLNFFSMFSFFGKDFFTLLDKLTSNFLLPLGAIVCSIFV…	32	81	0	175	15	303	Accessory
Cj0933c	pycB	putative pyruvate carboxylase B subunit	C	MAKKFIDVMDTSFRDGFQSVYGARVLMDDFFSAVEAAKEAGITHFEFGGGARFQSLYFYLNEDAFTMMDRFRAIVGKDANLQTLARGVNTVTLDTGNSELIDLHAKLFAKHGTTTIRNFDALNDVNNLKFSGECIVKHGLKHEITITLMDLPSNCKGAHDVPFYEKILKEILTAEIPFHSICFKDASGTSNPNKIYKTIKMARKILPQDTHIRLHTHETAGVSIACYLAALEAGVDGIDLAAAPVSGGTSQPDILTMMHALKGKDYDLGGLEEEKILRYEEVLKDCLKEYFLPPEATMVNPLIPFSPMPGGALTANTQMMRDNNILDKFPQVIHAMREVVEKGGFGTSVTPVSQFYFQQAFNNVMFGPWKKIAEGYGKMVLGYFGKTPVTPDANIVELA…	55	90	26	255	64	490	Core
Cj0932c	pckA	phosphoenolpyruvate carboxykinase (ATP)	H	MKKFDNLGLDNIKEIFHNLSYDELNAHEKANNEGLSTDNDTFCVDTGIFTGRSPKDKYFVKQDPSSKYIAWGKINQPITKELFDKLLAKAKQELSGKKIYVQDAFCGASLQSRKAVRFVTEIAWQAHFVKNMFIRPSQEELENFKADFIVYNACKCINEDYKQDGLNSEVFVIFNVEENIAVIGGTWYGGEMKKGIFSMMNYWLPLENKLSMHCSANVGEKDDVALFFGLSGTGKTTLSTDPKRRLIGDDEHGWDDEGVFNFEGGCYAKTINLDPEHEPEIYGAIKRNALLENVVLRADKSVDYADASKTENTRVSYPIEHIENHEPSLKAGHPKNIIFLSADAFGILPPVSKLSKEQAMYYFLSGYTAKVAGTERGITEPQATFSACFGEPFMPLHPT…	55	90	26	255	64	490	Core
Cj0920c	gltJ	putative ABC-type amino-acid transporter permease protein	P	MNESVGFVEHLRQILTSWGLYDENSISPFAVWKFLDALDNKDAFINGFIYTLEVSILALLIATIFGTIGGVMATSRFKIIRAYTRIYVELFQNVPLVIQIFFLFYALPVLGIRLDIFTIGVLGVGAYHGAYVSEVVRSGILAVPRGQFEASASQGFTYIQQMRYIIVPQTIRIILPPMTNQMVNLIKNTSVLLIVGGAELMHSADSYAADYGNYAPAYIFAAVLYFIICYPLAYFAKAYENKLKKAHLTR	55	90	26	255	64	490	Core
Cj0919c	tcyB_2	Amino acid ABC transporter, permease protein PEB1	P	MENVFNAQNIEFLMQGLFLTLKIALATCIISIVFGTFLAITKNYGDRLSKFLAACYIDIFRNTPLLLWMLAACFVLPVFFGQFPQAFWGTIGFSLYTSSVMAEIIRGGLNSIPKGQFEAAYSQGFGKFFTLFYIILPQTFRKIIPALLSQIVTTVKDTAYLAGLGIAELTYNSKTILAKLTSFEEILAMIGVVAGIYFIICFSLSMLVRYYAKKTAYIS	55	90	26	255	64	490	Core
Cj0917c	cstA	putative integral membrane protein (CstA )	T	MTQLSTKILWLFVATLGAICFGYLALQNGESVSAIYLVVAAVCIYMIGYRFYGRFVAYKVLELDKNRATPALVENDGRDFVPTNKAVLFGHHFAAIAGAGPLVGPILAAQMGYLPSMLWILVGGVLAGAVHDFVVLFISTRRKGRSLGEMIKDEMGKFTGGVAMVAIFGIMLIIIAILAMVVVKALAESPWGLFTIAMTIPIAIFMGIYMRFIRPGRVGEASIIGFVLLILAIHYGSVIAADPYWAKIFTLEAPTLAIVMMAYGFIASVLPVWFLLAPRDYLSTFLKIGVIVVMAVAIVLVAPDLQMPKANTQYFDGTGPVFAGGVFPFLFITIACGAISGFHALISSGTTPKMLENETHALAVGYGSMLAESAVAIMALICACILHPGLYFAINSSSA…	52	88	26	245	63	474	Accessory
Cj0916c	ybdD	hypothetical protein	S	MNFKKIKYYYEKAERFFHPLVGLSSYDKYLEHMKQKHPGKIPKTRGEFFKECLDKKYNSGGLNKC	55	90	26	254	64	489	Core
Cj0915	yciA	putative hydrolase	I	MRDMGEPKLKIVAMPSDTNPAGNIFGGWILSQIDLAGAIAARELSPERVVTISMDKVVFKEPVFIGDIISCYSKVVNVGNTSISVEVEVTAQRVDSQGCTSCINVTSALVTYVSVTRDGKKKPISEELKRIHGFLNA	55	90	26	255	64	490	Core
Cj0912c	cysK	cysteine synthase	E	MKVYEKVSELIGNTPIIHLKKFGINVFAKCEFLNPSHSIKDRAAFEMIKDALDSKKINQDTTIIEATSGNTGISLAMICADLGLKFIAVMPESMSLERRKMITLFGARLELTPANLGMKGAVDKANEILLNTPNSFMVSQFENISNKNAHRKNTALEILRDLDNELDIFVTGFGTGGTISGVGEILKEKLEKVHIVGVEPLNSPLLSKGEAGSHKIQGIGANFIPAILNKEVIDEVITVSNEDAINTAKELAKSGLMVGISSGANVFAASMLAKKFPDKRILTMLNDTAERYLSTDLFA	52	88	26	249	64	479	Accessory
Cj0911	hyaE	putative periplasmic protein	S	MKKNIILFIVIVAIILGVIFFIKNHQNSYDFILKSDLKEETTLKDFKGDKLIIYFGYTYCPDVCPATLSLVGKALKQINNPKAHLLFISLDPNRDNNLSNTNEWLRYFYPKADALIAKDEKTLQKITKQYNVQYQKIDLNDSFMGYSIAHSNMLYLIDEKGHFYKEISDLNPQEILRELRIFLNSQ	55	90	26	255	64	490	Core
Cj0909	VY92_09940	putative periplasmic protein	S	MKKILLLGALFAANLWAVNDIEVKNAFVKQTPPHAQNSAIFLTIFNNTNKDIALISAKSDISEVSELHTHIHKDGKMMMQKIPEIIIKAHSSTELKSGGYHIMLLKLKKPIIKDTKVNLDLKFNNHKTIELKNIDSKEF	55	89	26	252	64	486	Core
Cj0908	-	putative periplasmic protein	-	MIRNFFIGMSFLGILFLAFYTLYDKKKESIFSLNTCQPLTCDLNLQDCVFSFNKKNIEVSAYPKPIKIFNKTTIKIKNFPHYSNLKIKIYSLNSYIGDIIPKFNIVNGDILINFIGRSITDDSRFRVEFLNNNTPTGFFFDFDVTMQKKFQTGNTH	46	80	24	211	35	396	Accessory
Cj0905c	alr	alanine racemase	E	MSLIKIDQKAYEYNLRHIAKKIGSFQRLICVFKDNAYGHGAKLLAPLAKNLGVSFVAVKSEEEAQEIEEFFENILILSHRPHGNENSRFIYALNDISQVKNYKQDIKIHLKIDTGMHRNGICVENLEHAINLIQGSDLKLTGMFTHFASADEMDGSFFVQKENFQKAKRIVKKYFSNLLFHSYNSAALFRGKIPEDEYCRVGLVQFGYGDSNLKRVLSLYAHRLSQRILQKGQSIGYGGIFTAAKDMEVATYDLGYADGLFRYNGKGELVLGNGKTILGKMSMDSFSCENSGEEICVFKDADIWADFFHTINYEILVKLNPNIQRVLV	55	90	26	255	64	490	Core
Cj0903c	agcS	putative amino-acid transport protein	E	MKLDIMLDFANKASDIIANKIVPNTDIIMVVLLIVCGLYYSFLTRFVQFRMLSSVFKILTEKNEGHAKEHISPFQALMISTASRVGIGNIAGISLALATGGAGALFWMWVMAFFGGASAFAESTLAQVYKSKDDTGGFKGGPAYYIKKALGSHFFGAFFAFILIITYAYGFNGLQSQTMTSSFKVYYDMFNPNAAVDFASSSWPMIIGIVLTIFGAWMFFSHHTKIGKISSLIVPFMALAYVLLAVIAVLMNFDKIPSVIHMILQSAFDFKAIFGGFAGSALVIGIKRGLFSNEAGMGSAPNAAAAALTSHPAKQGVIQAFSVLIDVVICTSSGLLVLFSMAYLGLGESKIDGGMPLVQEAMREYYGSFGIHFITIAIVLFAITSLIGNYYYAQANVKY…	55	90	25	254	64	488	Core
Cj0902	artM	putative glutamine transport ATP-binding protein	E	MIEVKNLQKKYGELEVLKNINTTISKGDVIAIIGPSGGGKSTFLRCINRLELADSGEILINKQNILDKEIDINKIRQKVSMVFQHFNLFANKNVMENLCLTPIKTGILSQEEAIKKAKLLLAKVGLADKENIMPHKLSGGQKQRIAIARSLMMNPDVILFDEPTSALDPEMIGEVLSIMKDVAKEGLTMLVVTHEMGFARNVANRIFFMDKGKIAVDASPKEVFENPSNERLREFLNKVLNH	55	90	26	255	64	490	Core
Cj0886c	ftsK	putative cell division protein	D	MLAPGMGEWVYKANLFLFGEFGYYYPFSLLILNYLYYKKKYKIENFKRRELFGFSLAFFSALLLFSVFYREFGYILEIVYGFFSIILGRTGSGIFALLLLLFSLVLLFPKFAKEILKIELDFTYLLKIEQAFKSLLMRVFGGENEKEDVGKSEPIAPKLNILQDSIYGNLQINKKGETNNLEQIIKDSNINASKNSIATAKENFEKLKNQILDETIEIDKQSLKESRSFVHEHSQQVRNFAQKASKMSISLDEDFNFISEEEVDMIPERFLKPKKLEDIKQIDTNKNLDEPSYKRKNIEIPVSNQEVKPKIFTKELELRENLIKKEKLEQEYKAYQNEILENKVKQEIKKLEEYDAINSSDIIEGNKYSFNSPKTIKTETEESDKINENKNLDKADNIF…	55	90	26	255	64	490	Core
Cj0879c	-	putative periplasmic protein	-	MKKCILIFFSLYSLSFANIYEKLNDFAYEKKPNKDFKIQEVKLVQFSQENKDCLELLIEVSQVRILNSYNSCQKLSKDESFQKFLNEDFLKLYKNNGYLINENLQNLKNTMQDIMIYYKLRYSFSKDVKDMSKNKNLDILNIDEKDGGTLLYKINNQACVGIELTRHDSRMAMKIYGIENLDKECKLFIQSPSFKDLSYTKKDFKWYYLE	38	57	4	140	57	296	Accessory
NCTC13261_00864	-	Arylsulfotransferase	M	MQPVDKNGKKIVCDDYSKCPGYENDNGGFDFTWTQHTGWRIDSKSNKRYIYISVFDNGDARGAEQPVFASQKYSRSVIYKIDQQNKTVEQIWEYGKIVEMNGFLL	33	36	1	74	25	169	Accessory
NCTC13261_00861	-	Arylsulfotransferase	M	MRLSKTLCMALLAGSTLLAPNVLMAMGGPSGAKIDWQIQGQIGAIKMNPYGLSPLTAIIMDNGYVLSDIKVTIVPKPNGQTISYNVNSKMAKTYGGIPIFGLYPSYLNTVKVSYTKTANGKSQKVIDEIYKITTPGVSIEPSGSTDQRGTPFENVKVLKMDPKFSDRLYLVNNAPGKQSGKGSQSVWNNPVGGAMEWDENSNVFIIDTKGEIRWYFDNDKLMNWDNIYNRGIMMGFHQNKDGALTWGFGQRYVKYDVWEEKFSIANYLLSI	48	65	25	118	26	282	Accessory
Cj0865	dsbB	disulfide oxidoreductase	C	MKDNCRNFSLSKWQDTRKPWLILIIVTIGLTCIAHFLFQEYLFMEPCEQCVYIRFDMLVMAIGGMIALINPTNNIIKIFSYSLAFYGIWLGLEHCLTLNHIHEVVHSENPFAGVDGCREIPIYPFNLPLHEWAPSWFLPIGECGMDTPVVPENAYNHLNAFQKFFIGTPPDFENGLYSNGWYLIPSLKFINMAICCLIAFLCCFIVLFAMFIAYVLDKNKPNAKIFALAIVILVLVLKFIGEPKNPNQNIASLNHLNQVVLRYS	55	90	26	254	64	489	Core
NCTC13261_00859	dsbA	thiol:disulfide interchange protein DsbA	O	MKFPVKLARSIVVCAFLAGISASALSEGKEYVILKNPIANADNSLIEIFSYRCTHCYDHHKFNTMGKVKEKLPNLTYKFYPVSSMGDYGKQANEIFTFAAFKDGVNKADPTDKNSLTHKVAEAYFNAYFKKKQRWENGKNPEAFYSVGLKAMNVSKADFENFLKTPEAAELLKSYEIANPISQNYGTPAFVVNGKYQIVPSAIKSPEALIEITKELSKQK	55	78	26	255	27	441	Accessory
Cj0863c	xerH	DNA recombinase	L	MKYPLDCEENFEKSFLFWLAKYVKFKLNSLSNKELKNPQALAEVNFALTKGVKNIEELDALAKKARNAGLSGVNTYFNPLKKVFEYLIFYKLYSLKQIDEELIVEVLASITGALSDASKKNYRIAVINFFDFLDKQNEEDEKAHIFDINLKNWAGIAGSKGVKLPEFMSEEELKKFLDAIENADFKNNTIRNKLIIKIIIFTGIRVSEAINIKMGDISEENDLYIIRIRAKGNKYRVVMIKKELIYDLLKNVSINYMSKDALLFVNKKGTPLTQSYVSRIVEQLLFRAGIRKQKNGAHMLRHTFATLLYKKQKDLILVQEALGHASLNTSRIYTHFDNDKLKLAAQVAKELSDS	55	90	26	255	64	490	Core
Cj0821	glmU	UDP-N-acetylglucosamine pyrophosphorylase	M	MKTSILILAAGLGTRIKSQKPKVLQELCQKSMILHILKKAFALSDDVSVVLSHQKERVEKEILEYFPKTQILEQDLQNYPGTAGALSGFEPKNERVLILCGDMPLVEQTSLEALLGNNAKLNLAVFKARDPKSYGRVVIKNDSVEKIVEFKDANTQEKEINTCNAGVYVIDSRLLKELLPLIDNNNAAKEYYLTDIVKLAKEKDVMIKAVFVDEDEFMGINDKFELSIAENFMQKKIKKYWMQQGVIFHLPQSTFIGADVEFVGECEVYENVRIEGKSKIINSIIKSSSVIENSIVENSDVGPLAHLRPNCELKNTHIGNFVECKNAKLNTVKAGHLSYLGDCEIDSGTNIGCGTITCNYDGVKKHKTIIGKNVFVGSDTQFIAPVKIEDEVIIAAGST…	55	90	26	255	64	490	Core
Cj0794	-	hypothetical protein	S	MADTIRQYYSKFNQIINHSFGNSNKTSFSIEDLNSLPKGYSIHNTDFKFMFQNLDSQTITNFYNTQERYNEAEQLGMFGHINIGLQPLNFTPQSMQTQNLDENSAKYTFNPDMSVYPQNEDGSYSKEALFMSFLKSSGGEALEGGNTTLNPLVKAHIEAMTKESFDGSLASLDDIMTGKVDFASLLKGYAQEGWLDADIYAMEKGVKWQNTSIGYGGAWFDNQFNQAKANGWKASNQSIDSYVSSIMDRLNNLIGQTRV	43	81	25	20	44	213	Accessory
Cj0814	-	hypothetical protein	S	MSIFSINDNSNYNSILSQAKANKEGKENSKISFANAFLKQNASKLNEIQNANSQTLARSEALNSTNTTNASNNTNLSINNTTQTASPNYNISSEFKNSIYTLKYKQADISNTSTNTAYGYSVDKDGYMGSDFNKAAGLPEDFKIHKSTLDEIYSFNTSFKEHTANDLGVSNYLLYKHRYGRYHKTILFQI	42	18	0	102	18	180	Accessory
Cj0812	thrC	threonine synthase Functional classification-Amino acid biosynthesis-Aspartate family protein	E	MKLVESRNVNNVSSFKEALINPNAPEGGLYSPLNLPIFEGEKYANLSYKDFALKLIESFGFGEEELFKKALKSYESFDDKNTPISLQKISEKTYINELWHGPTRAFKDMALQPFGVLLSEFSKDKNILIICATSGDTGPATLKSFENVKNVKVACMYPKGGTSGVQELQMRALDKDNLKVFAIDEDFDAAQRTLKELLFSKDFQNEIRALNYELCVANSVNFGRILFQIIYHYYASLKLFNEFLEEVQIIVPSGNFGNALGAFYAKKMGAKISKIKIASNVNNILSEFFNHGVYDLREKSLKKTISPAMDILISSNIERLLFAKFKDKRTKELMNLLKNERYFKLEKEELQSLQEDFEADFCTDEECMQFIKQSKILIDPHTATCFKMLDPLKPSIITS…	55	80	26	255	64	480	Accessory
Cj0800c	-	putative ATPase	L	MALDEKIIAYTENPARELLSVASRTNLSLNELDFSLLAFSTQYRFGDLEWEKISEKELTLFDKDEIFLKNDLQIKQEYKIEIFHGINQSKASQAVKLVANKNLTKIIAQIDFTNLDFHEKLALELLQNIYKKMLKLKFLIGIRIFDFKKNLMSFCNQHKNTPLNKTIQITVAQGIDPIESQDESLILTYKEKTKNYTIDEKRSGIIVVDENEVVLKHAKFKQGKEGKDLNLHTLKVLAANENKVKFSCSSAFKQVEQDGYTEYIALKKGYVVQDGEKFDIANELDFNGVDFKNIGIIRAGLDKNVKINIKFLSEVKDAVNSGVGIECEELNVVGSVGSNTQLNAAKMKIEGTTHSKAKIQAKQAYIKTHRGFVEAEILNIDLLEGGTIKAKEVRIKKSL…	55	90	26	255	64	490	Core
Cj0799c	ruvA	putative Holliday junction ATP-dependent DNA helicase	L	MVVGIEGIITKKEPTFIIVKCVSGLSYGIFISLFCSAKIQTQEKHEFFITQIIKEDSNKFYGFLDKDEQKMFEMLLKVNGVGANTAMAVCSSLDVNSFYKALSLSDESVLKKVPGIGPKSAKRIIVELSDTKTKLENVSDDKSEALAALLTLGFKQEKIISVLASAQATGTSELIKEALKKLG	55	90	26	255	64	490	Core
Cj0798c	ddl	D-alanine--D-alanine ligase	F	MKFAILFGGNSYEHEISIVSAVVLKKVINQNLEFIFCDEERRFYHIPSEKMNSKTFSTKAYKKEKELFIQQGGFFSKGFLKENKLECECVINLIHGGDGEDGKIAALFEFYSIKFIGPRLEASVLSFNKELTKLYAKSVGVKTLDYTMLRKGQNSKEKLRFPCIIKPARLGSSIGISIVKDEKDLEYAKDVGFEFDNDLVVEEFKNNIKEYNLAGCMINDEFVFSIIEEPKKKEFLDFEQKYLSFSGHNELIEANLSEELKEKLKDSFKKIYNPLFKGALIRCDFFILDNEIYLNEINPNPGSLANYLFKDFSTTLNALADQISLEKMIKISYNFLHSINGQKGKL	55	90	26	255	64	490	Core
Cj0794	-	hypothetical protein	S	MITQIIILYFHKQKLIKNSKISFANTFLKQNASKLNEIQSANSQTLVRSEVLNSTNISNTSNSISSKTSSPNYDISSEFKNSIYTLKYKQADISNTSTNTAYGYSVDKDGYMGSDFNKAAGLPEDFKIHKSTLDEIERKAENNSYTSDIKKYLGIDKYYTNIDMAETIKQYYNQFNQIVNHTFNDTNKTSFTETDINSMPKGISELSSDKTIGIMPKNYDKLTITNYYNTQEQYNEAEQLGMFGHINIGLQPLNFTPQSMQTQNLDKDTAIDTFNPDMSVYPQNEDGSYSKEALFMSFLKSTGVSPREGSATLNPIAKSYAEAMAKESFDGSLTSLDDIMTGKVDFASLLKGYAQDGWLDADIYAMEKGVAWQNTSIGYGGAWFDREFNQAKANGWKAS…	48	76	19	174	22	339	Accessory
Cj0793	flgS	signal transduction histidine kinase	T	MNESILKSLDSNEKETLQKGLESLIEQTYVIENEYKTLNENYNSLRAMVDEIIEVLPSALWILDKEKNIILQNQEALKNPKLLSIISLDKIRDELEFEGRFYAVKIIAHNEKTIVSATDISDEKRNERLASMGSVAAHLAHEIRNPIGSISLLASTLFARSELKNKHIVLEIQKAIARVERIVNSTLLFTKGVHINALNFNLLELKEECESAINSYNFTSQIDFEISFLDKQICADKALLGLVLQNLIYNAIDAIEESECEKPMIKILASCDNEKICIRVYDNGCEIKDEKLVFEAFKTTKLKGNGLGLSLSKEIINAHKGELSFQSDPKNFYFTLPLV	55	90	26	237	61	469	Accessory
Cj0792	-	hypothetical protein	S	MLYKRKNIKFKNFVDLHKNLSLSKLFDFYSVFEGFEKLNILNFEDDVFTNIERILLDDYLKIKSYFALDETSSYALTLLAKNNRKRFSINRKIQHFKALSTLKYLLETGIIKLEYSKEAKKIKDKRQKIKKELRSYVVQDKIIFSNHFTRFFFYFLKPNEKLILQNRYKEVLECIKEKFELYQSFCFEQLSRELLGKKFNINGVQSYWDKNLELDLYYQDENLCFVGEVKFKNKKICKNILNLLKSKAKSLNLAPNYYIIISKNGFSKEFDKICEQNLLLLDLNDFKILLEE	55	90	26	250	62	483	Accessory
Cj0791c	csdA	putative aminotransferase	E	MQISDLKKELILKKGILHFDFTASALALKCVEKEISKILPTYANTHSDSSLNSFKTQQTYEQARKDIKKSLSLDENFALIACGTGSSSAIKKFQELIGIYIPPLVKERYFTQIDKNTLPLVIVGPYEHHSNELSFREGLCECIRIPLDKNGEIDFDFLEKTLQKNKKRKIIASFSLASNVTGILSDYKRISEMVRKFKGIVAFDASSFIPYKNISCQYYDALFISSHKLIGGIGGSGLLAIKKDLCGNKPSFAAGGTVGYVSRTSQYYLCNEESLEEGGTPGILQLIRASLAFKIKDSIGVKNIEKKEEILKDYFFEKLKTIPNLILYAKNLKTRLPIFAFNIKGISPFDIAYELSKKYRIETRAGCACAGPYGHDLLDLKDNQKLKTKPGWLRISLHY…	55	90	26	255	63	489	Core
Cj0783	napB	periplasmic nitrate reductase small subunit (cytochrome C-type protein)	C	MKKKLVLLGSAAVVFFAACAMNSGVSSEQIGLRKASLENENKVNLVEANFTTLQPGESTRFERSYENAPPLIPHAIEDLLPITKDNNMCLSCHDKAIAADAGATPLPASHYYDFRHNKTTGDMISDSRFNCTQCHVPQSDAKPLVGNSFKPEFKNEQLKSRSNLIDVINEGVK	55	90	26	255	64	490	Core
Cj0780	napA	periplasmic nitrate reductase	C	MNRRDFIKNTAIASAASVAGLSVPSSMLGAQEEDWKWDKAVCRFCGTGCGIMIARKDGKIVATKGDPAAPVNRGLNCIKGYFNAKIMYGEDRLVMPLLRMNEKGEFDKKGKFQQVSWQRAFDEMEKQFKKAYNELGVTGIGIFGSGQYTIQEGYAALKLAKAGFRTNNIDPNARHCMASAVVGFMQTFGVDEPSGCYDDIELTDTIITWGANMAEMHPILWSRVSDRKLSNLDKVKVVNLSTFSNRTSNIADIEIIFKPNTDLAIWNYIAREIVYNHPEAMDMKFIKDHCVFATGYADIGYGMRNNPNHPKFKESEKDTVEKENVITLDDEEATSLSYLGVKAGDKFEMKHQGVADKNWEISFDEFKKGLAPYTLEYTARVAKGDDNESLEDFKKKLQE…	55	90	26	254	64	489	Core
Cj0777	rep	putative ATP-dependent DNA helicase	L	MPLSKLNNEQYLAATADFGHNLVIASAGTGKTSTIVARISYLLSKGVAPQKIMLLTFTNKASKEMIGRLGKFFDKNITSKILAGTFHSTAYTLLRNADKNIALKQASELKTLLKSVYEKRTFRHLSDIKPYQSSYLYDLYSLFQNKAHNQDFYTWFCQNYEDQSIYAEIYEDILKEYDNEKKRFNYVDFNDLLINLKELLKEEKYEFDEILVDEYQDTNTLQSSLIEAFHSKSLFCVGDYDQSIYAFNGADINIIGGFKDRFKDAKIFSLNKNYRSSRSILALANKVILNNERLYPKELIVTRNDEFKAPSLLTFEELFDQYQNIAKMILTSGVSLEEIAVIFRNNSSADGVEVALREQGIASVRKGSGSFFESLEVKAFSSMLALVVNPKDIMAFIHL…	55	90	26	255	64	490	Core
Cj0776c	-	putative periplasmic protein	-	MNLKIFSIIVGILIAVIVILGGTYYYLFEYSKPKNYTLNTNTYTEQKSYTNNYDNPYSPSIQTNNSSSNVNTNNNTIQKQETNPLLDENQSLNNDTFNTSISENNQSLNNDTNTSNNINTNENKQILDTDKGKLKQENKQAKIEALKKEISKQQKILERERAVKKELQSNKSNKNKYLNTAREYLNIGKNSRLEPELSTENMKVYILDGKFLSQYRINLLKDMLSVIQDNAKDYYLSVFVKMLPKEEMKLTIYNKEIIFSDMKKAYKYISLDRLSPYLNNPKELNEHVAREEILERLKLQIKKDGKGSDFSKHIKSLKTGLNTAQYFFPFCEIIEISSIK	55	90	26	255	64	490	Core
Cj0775c	valS	valyl-tRNA synthetase	J	MYDKNLEKEYYQICEERGYFEIDGNKTIQEKDKNFCIMMPPPNVTGVLHIGHALTFTLQDIMTRYKRMDGYKVLYQPGLDHAGIATQNVVEKQLLAQGIKKEELGREKFIEKVWEWKEQSGGKILDQMRTLGITPAWSRLRFTMDEGLANAVKKAFVELYDKRLIVRGNYMINWCTHDGALSDIEVEYKKNKGKLYHIKYFLKDSDEFLVVATTRPETFFGDTAVMVHPDDERYTKFVGKEVILPISKKAIKIIADEHVEKEFGTGVVKVTPAHDMNDYEVGLRYNLEFISVFDEKGILNEHCLEFQGLERLEAREKIVAKLESLGFIEKIEEHNNQVGYCYRCNNLVEPYISKQWFVKKEIAQESIEKVALGESKFYPNHWINSFNAWMKDLRDWCIS…	55	90	26	255	64	490	Core
Cj0772c	metQ	putative NLPA family lipoprotein	P	MKIKSLFIASILTLSLNANALETITVAATPVPHAEILEQVKPDLEKQGYKLEIKEFTDYVLPNLAVDNGEADANFFQHTPYLEEFNKNKGTKLIKVAAIHIEPMAVYSKKYKSLDDIKEGVKIAIPNDPTNESRALDIITKKGLVKFKNKALKTPLDIIDNPKKIKFIELKPAQLPRALDDVDFAVINSNYALSANLNPAKDSVFIEDKESPYANILVVRVGHENDPKIKALIQALQSDKIKQFIIEKYNGSVLPAF	55	90	26	255	64	490	Core
Cj0771c	metQ	putative NLPA family lipoprotein	M	MNLFKIIILACILNLSSLFAQNITIGATPNPFGSLLELMKDDFKNKGYELKIVEFSDYILPNRALEEKELDANLYQHKPFLEEYNLKKGSNLIATTPVLIAPVGVYSKKIKNLENLKEGARVAIPNDATNESRALELLEKAKLIELNKNTLKTPLDINKNPKKLKFIELKAAQLPRALDDVDIAIINSNFALGAGLNPSKDTIFREDKNSPYVNYVVVRSEGKNSEKTKVIDEILRSDKFKAIINEHYKDILIPAF	55	90	26	255	64	490	Core
Cj0763c	cysE	serine acetyltransferase	E	MNFWGIIKEDFSQPKAQDPAFNSCIELFFNYPGMWAIVNYRFAHFFYIRNFKRIARMISGISQFLTGVDLHPGAELGRRVFIDHANGVVIGQTAIIEDDVLIYQGVTLGGTSLEKGTKRHPTIKKGVIIGSGAKVLGNITIGENAKIGSNAVVVKDVGANLTAVGIPAYIIEERKNKNIRAIDANCDDKLEKLEKKILELENLILKQHESQK	55	90	26	255	64	490	Core
Cj0762c	aspC	aspartate aminotransferase	E	MLTKRSQVLEESITLAITALANELKAKGEDIISFSAGEPDFDTPQTIKNAAISAIEKGCGKYTAIAGIPEVLKAIQTKFKKDNNLDYETNEIISNVGAKHSLFECIECLVEKDDEVIIPSPYWVSYPEMVKFAGGKPVFIEGLEENGFKITAEQLKKAITAKTKVLMLNSPSNPVGSIYSKEELTQIAKVLEGTQITVLSDEMYEKLRYDGFDFVAFASVSKDALKRTVTINGLSKCGAMPGWRFGYMASKNKALISAVKRLQGQSTSNICSITQHAAIPALNGECDKDIEKMRQAFEKRRNLALDILKQIPNISVYKPEGAFYLFVNIQKIEKDSMKFCQKLLEQEKVAVVPGVGFGMDGYFRLSYATSDELIKKGLERIANFIKNYK	55	90	26	255	64	490	Core
Cj0757	hrcA	putative heat shock regulator	K	MKSRDKKDLILESIIQTYLLDNAPIGSNELNSNLCIPASTIRVYLKRLSDEGLITQLHISSGRIPTILTMQNYWQSFWEKEQDKNIHIKNESFLKELSKEFEIYCLVYGGRSLVLKEVLDLNTKFIVLDFEDEELVLKYEKEAWNFLQSLIGLDLSSIEKIALRVHFIDLVEKIASLRQNLICYRSNEERAYQIYQNDEFVKLLDCQIHRHFKESLEFEPLFKEGFMGLKVDAQFLGEDVNIILAGSVYTDYKKILQYIKEAA	36	74	0	195	15	320	Accessory
Cj0755	cfrA	ferric receptor CfrA	P	MKKLCLSVCAIGLLASNAISQNVELDSSIISASGFAQDIKEAPATINVITKKELQSKPYRDIAEAIADIPGVDLYASKGKTGSYNITMRGITGYTLVLIDGRRQGIGGEVGPNGFNEISNSLLPPISSIERIEVIKGPMSTLYGSEALGGVVNIITKKVSDKWETSVSLDALLNENKDWGNTYGTSIYSNGPLMNDKLGLTLRFREFYRQQSNVEFTNGSGQRVPGDQAQSPTKANNFNIGTRVSYLANDYNTFIFDIDFSRNHYDNKKGQLGTITQPGDTKDSLIGGYTDIMEVDKFVTYLSHEGVYENFSITSGLQYNRVSNNGREVVGQANQPFLGQNRDIVAEDIILDTKSVIPLGQSHILSVGGEYRLEKMQDKIANPTNFDQYLLAIFAEDEY…	26	55	0	144	1	226	Accessory
Cj0753c	tonB	energy transducer TonB	M	MKAFISNHKNQSSLITLFVFTPLFFVFLYYKNFLHIQPNDTIKENKFNIAIKHFVQNSSDIKPTQPIQTIQEPSNVQPKEPVQEIKKIKPRKEKPIAKPKKIIPPANAKAISQPKKDTNMQQQTPQASSYQSVSLTSNSELLKEIKSAIDEALIYPRQARKMRMSGEVLVEFTWTKEKKLENLKILKPSKYDFLNKSALETIRIASKKFPQYEKTFHIKIPLVYKLS	36	73	0	192	12	313	Accessory
Cj0752	-	ISCco1, transposase orfB	-	MRYHRDLPNTYKFNQITIIKNHNKYYLAFSIIYDESNVSLISSKDFDIKKAVDIDLNINEITLSSGELIATNSKLLSRAEY	29	65	0	176	12	282	Accessory
Cj0718	dnaE	DNA polymerase III, alpha chain	L	MSQFTHLHLHTEYSLLDGANKLKELALTLKEQGATSVAMTDHGNMFGAIDFYQTMKAQGLKPIIGMEAYLHNHDELDDKSSRQRFHLCLYAKNEIGYQNLMYLSSQSYIKGLYYYPRINKKLLEDHSEGLICSSACLQGEVNWHLNTYSERNVRFGAKGYEAAKEVALWYKKVFKDDFYFEIMRHGIGDQRMIDDDIIRLSKELNIKIIATNDTHYTFKERAAAHEVFMCIAMGKKLNDPDRMRHSVHEFYVKSPEQMSELFADIPEAIENTQEIAQKCNLELNLGNPTPPNFKFTREYAKDHNIILPEETKEFSFDNDDMVFEELCKKGLEERLKFIDESKHEEYKQRLEVEINIIKNMKFSGYMLIVHDFIKVAKDKGIPVGPGRGSAAGSLVSYCL…	55	90	26	255	64	490	Core
Cj0717	spxA	putative ArsC family protein	P	MKLYGIKNCNSVKKAMDALTQKGIVFDFMDIKKINQDILYTWLKQKSFEELINTAGLTSKKLGLNKEKVKNLNEKELEKIVLENPSCIKRPIIEYEQNIYIGKEYEKML	55	90	26	255	64	490	Core
Cj0716	aroF	putative phospho-2-dehydro-3-deoxyheptonate aldolase	E	MWTKNSWKNYPIKQQPIYPDQEEMNRVLARLEKLPPLVFAGEVRNLQKSLARVCKKEAFLLQGGDCAESFENFGAVNIRDMFKILLQMAIVLTFAGGCPVVKIGRIAGQFAKPRSSDFEELNGISLPSYRGDIINGFEFSEQARIPDPHRMLEAYYQSATTLNLLRGFAKGGLADLHEVHRWNLGFLKKSELHKQYTDISEKISQALAFMEACGINTSNTPSLREVSVYTSHEALLLPYEEALTRVDSLSGEIYDCSAHMLWIGERTRALDEAHVHFLRGVKNPLGVKIGPSASADDIIALANVLNPNNEEGRLNIIIRMGADKIINNLPKIFSKLKSEGLNLVYSIDPMHGNTVKAGNFKTREFDKIMQEVRSFFEIAISEGVYPGGVHLEMTGKDVT…	55	90	26	255	64	490	Core
Cj0715	uraH	transthyretin-like periplasmic protein	S	MFSIKKTLLILASVPMFLSATEYQLSTHVLDITSGQPAPKVKVELYKLEANQQWKKVSEEFTEENGRIGDLLPYEKAENRAFGIYKLKFFTKDYYTSHKINTFYPFVEVSFELSKDQKHYHVPITLSPFGYSTYRGS	55	90	26	255	64	490	Core
Cj0714	rplS	50S ribosomal protein L19	J	MKNKYIEQFEAKQIEGKNVPDFRAGDTLKLAIRIKEGDKTRIQNFEGICIARRGNGVSETFIVRKMGANNVGVERIFPIYSESLESITVLRRGRVRRARLFYLRDRRGKAARIKELKK	55	90	26	255	64	490	Core
Cj0713	trmD	tRNA (guanine-N1)-methyltransferase	J	MKFSFVSLFPNLMEFYFQDSILARAKEKKLFKLNFYNPRDFSKNSYHKVDDYKIGGGAGLLMQAEPMYEVLRSIQEKKENPYFIFLNPSGKTFNQKDAKRLSKKEHIVFVCGRYEGIDERVLEIFANEVFSIGDFILTGGELPALVMCDAILRNVNGVLGNMESLEEESFENNLLEAPAFSKPFIFEKKNKKFYTPSEFLKGNHARIASLKTTLASCKTKFFRPDLFLEHERKK	55	90	26	255	64	490	Core
Cj0712	rimM	putative 16S rRNA processing protein	J	MSEKDFVQVAKLGKTVGLKGYVKLHNLSDFSSQFKKDATFFIKNTKEMLKIKHYNASNSTVLFENYEDIEKAKELINLILFQSIEKSRQTCKLKKDEFFYFDILECEVFEEDKRLGKVIDILETGASYLFEIQSDEKWVEKKYPKIFFIPYLDKFVKNIDIEKRQIFCTQDAFLILENS	55	89	26	254	63	487	Core
Cj0710	rpsP	30S ribosomal protein S16	J	MTVIRLTRMGRTKRPFYRIVVTDSRKRRDGGWIESIGYYNPMVEPEVIKVDAERLAYWKSVGAKLSDKVASITSK	55	90	26	255	64	490	Core
Cj0709	ffh	signal recognition particle protein	U	MFELVSESFKSAINKLRFVDDEKALKNALETLKKALLKADVHHKVTKELLTLIEEDVKQNGIGQKQFLNAIKVNLENILSVNGKNQGFVFASKPPTVVLMAGLQGGGKTTSTIKLANYLKLRNKKVLVAACDLQRLAAVEQLRQLCEANEIELFFIENEKDPIRVAKEALKKAESSMVDVLLVDTAGRLAIDEALMNELKVVKDVLNPDEIFYVADAMSGQDGVKTAASFNEVLGISGVILSKFDADTKGGVALGIAKQIGIPLRFIGVGEKVADLEVFIPDRIVSRIMGEGDLATLAEKTAAIIDEKEAKKLNQKIKKGEFNFNDFLNQMESIKKLGSMKSLIGMIPGLGGMANAVKDIDLDNSKEIIRIKAMISSMTPKERENPDLLNNARKRRIAE…	55	90	26	255	64	490	Core
Cj0535	oorD	OORD subunit of 2-oxoglutarate:acceptor oxidoreductase	C	MSMIAPKDTPVWVDEHRCKACNICVSYCPAGVLAMRDDVHAVLGQMIEVVHPESCIGCTECETHCPDFAIMVAKRDEFKFAKLTAEAKDRAVAVKNNKYKKLA	55	90	26	255	64	490	Core
Cj0534	sucD	succinyl-coA synthetase alpha chain	C	MSILVNKNTKVIVQGFTGKEATFHAEQCMAYGTNIVGGVTPHKGGQTHLGKPVFDTVADAVKATKADVSLIFVPAFAVGDSVIEAADAGIKLAVVITEHTPVKDMMFAKQYANKKGMKIIGPNCPGIITSEECKLGIMPGFIFKKGCVGLISKSGTLTYEAANQVVQGGYGISTAVGIGGDPIIGLAYKELLSEFQKDDETKAIIMIGEIGGSLEVEAAKFIKENISKPVVAFIAGATAPKGKRMGHAGAIVGSADESAAAKKEALKSYGIHVVDSPALIGEEIQKILD	55	90	26	255	64	490	Core
Cj0532	mdh	malate dehydrogenase	C	MKITVIGAGNVGSSVAYALILREIANEIVLVDINEDLLYAKELELTQSIAALNLNIDLLCTKDYAHTKNSDIVLFSAGFARKDGQSREELLQLNTSIMLDCAKKIKDFTEDPLFIILTNPVDFLLNTLYESGIFSSKKIIAMAGVLDNARFKYELAKKLNVKMSRVDTRLIGFHNDDMVLVKSYASVKNKNISEFLNEEEFEDLENEVKTGGAKVIKHLKTSAYLAPASACIRMLESIRSGEFLPMSVILHGEFGVQNKALGVMARLGLEGVIEIMKMDLSLQEKDKLEKSLIKYQYKGE	55	90	26	255	64	490	Core
Cj0495	-	putative methyltransferase domain protein	S	MSDLITLAQLSQGYRYNSDSLILADFILKQGIKGAVFDVGAGCGIIGILLKKNIANLSLSLIDIQKENIKLIEKNLKSNQIQGDIFYDDFNQFQSIKKFDFIVCNPPFYRQGAYKSEDQHKAISKFQEFLPLHSFLTKANSMLKPNGTLYFCYEALALDEICFILKDMKMKITKLCFVHTHQNKKARLVLIQVKKGSKSPCEILPPFFVYENEILSKQMQEIHLRFRLKSYDI	55	90	26	255	64	490	Core
Cj0494	-	putative exporting protein	-	MIKIAFFITFVISFLTAQSPVNFKEDNNITKEQNIFKEQPPKRIKIPTH	46	53	25	72	25	221	Accessory
Cj0493	fusA	elongation factor G	J	MSRNTPLKKVRNIGIAAHIDAGKTTTSERILFFTGMSHKIGEVHDGAATMDWMEQEKERGITITSAATTCFWKDHQINLIDTPGHVDFTIEVERSMRVLDGAVAVFCSVGGVQPQSETVWRQANKYGVPRIVFVNKMDRIGANFYNVEDQIRNRLKANPVPLQIPIGAEDNFKGVIDLVTMKALVWEDDTKPTDYVEKEIPAELKEKAEEYRTKMIEAVSETSDELMEKYLGGEELSLEEIKTGIKAGCLSLSIVPMLCGTAFKNKGVQPLLDAVVAYLPAPDEVANIKGEYEDGTEVSVKSTDDGEFAGLAFKIMTDPFVGQLTFVRVYRGCLESGSYAYNSTKDKKERIGRLLKMHSNKREEIKVLYAGEIGAVVGLKDTLTGDTLASEKDKVILER…	55	90	26	255	64	490	Core
Cj0492	rpsG	30S ribosomal protein S7	J	MRRRKAPVREVLPDPIYGNKVITKFINSLMYDGKKSTATTIMYGALEAIDKKGGEKKGIDIFNDAIENIKPLLEVKSRRVGGATYQVPVEVRPARQQALAIRWIISFARKRSERTMIDKLAAELLDAANSKGASFKKKEDTYKMAEANKAFAHYRW	55	90	26	255	64	490	Core
Cj0491	rpsL	30S ribosomal protein S12	J	MPTINQLVRKERKKVLEKSKSPALKNCPQRRGVCTRVYTTTPKKPNSALRKVAKVRLTSGFEVISYIGGEGHNLQEHSIVLVRGGRVKDLPGVKYHIVRGALDTAGVAKRTVSRSKYGAKRPKAGAAK	55	90	26	255	64	490	Core
Cj0479	rpoC	DNA-directed RNA polymerase beta' chain	K	MSKFKVIEIKEDARPRDFEAFQLRLASPEKIKSWSYGEVKKPETINYRTLKPERDGLFCAKIFGPIRDYECLCGKYKKMRFKGVKCEKCGVEVANSKVRRSRMGHIELVTPVAHIWYVNSLPSRIGTLLGVKMKDLERVLYYEAYIVENPGDAFYDNESTKKVEYCDVLNEEQYQNLMQRYENSGFKARMGGEVVRDLLANLDLVALLNQLKEEMAATNSEAKKKTIIKRLKVVENFLNSNLNANTDSDEAVPNRPEWMMITNLPVLPPDLRPLVALDGGKFAVSDVNDLYRRVINRNTRLKKLMELDAPEIIIRNEKRMLQEAVDALFDNGRRANAVKGANKRPLKSLSEIIKGKQGRFRQNLLGKRVDFSGRSVIVVGPKLRMDQCGLPKKMALELF…	55	90	26	255	64	490	Core
Cj0478	rpoB	DNA-directed RNA polymerase beta chain	K	MLDNKLGNRLRVDFSNISKQIEIPNLLQLQKKSFDYFLNLDNGESGIEKVFKSIFPIHDPQNRLSLEYVSSEIGKPKYTIRECMERGLTYSVNLKMKIRLTLHEKDEKTGEKVGVKDIKEQEIYIREIPLMTDRVSFIINGVERVVVNQLHRSPGVIFKEEESSTVANKLVYTAQIIPDRGSWLYFEYDAKDVLYVRINKRRKVPVTMLFRALGYKKQDIIKLFYPIQTIHVKKDKFLTEFNPNDFMDRIEYDIKDEKGKIVHQAGKRLTKKKAEQLIKDGLKWIEYPVEILLNRYLANPIIDKESGEVLFDSLTLLDESKLAKIKEQKSFDIANDLANGVDAAIINSFAQDGETLKLLKQSENIDDENDLAAIRIYKVMRPGEPVVKDAAKAFVNDLF…	55	90	26	255	64	490	Core
Cj0464	recG	ATP-dependent DNA helicase	L	MKIKESDFEFFKKLKIRSAIDLALLLPKKIENLNPSKNPKENEICTQKITIKSVSSRKNQLFGLGFCEEWQENISFVFFHPRAWHFGICKVGKGLIFNAKLSRFNHTWQFNNPKILTSFEGFSPKYQILGLKDTKIAAFIHKYLNYENLKESGIEDKYIHFLLNLHAYDEKSFFMFENLQNFSKDLKYIEIYNFLKRLKAKKTHFKAHQINVFNIANWLKDLPFSLTKDQLNALKDIEKDLHSKEARRRVIMGDVGCGKTLVLLGAALMVYPKQAILMAPTSILAHQLYEEAKKFLPDFMNILFIKGGKKEKDLEQNIQKANLIIGTHALIHLESHNAVLVMIDEQHRFGSAQREKIHSLSKQEFAPHFIQFSATPIPRTLSMIQSELLNFSFIKQMPF…	55	89	26	250	63	483	Accessory
Cj0463	ymxG	zinc protease-like protein	S	MQYLESRGVKIPFIFEKKSDFPIVVLKLVFRNCARSYDEIAGLAKMFSRILNEGVDDKFFKDLEFRAINLEASSGFESLEINLSCLKENFDFALKSLEKLLLKPRIEEKTLQKLKINALGELASKNSDFDYLAKNLLNAQIFKCKEFQSPNDGDEKSIETLSLKDLQNFYKNFIHLSDLVVILGGDLEEKQAKEDLLKLLSKLQIGKKNTPKKYELSKNIKDEILVRPESEQAYIYFATPFFADFKDKDLYLAKIALFVLGQGGFGSRIMEEIRVKRGLAYSAYAMLDMNMSFSRVFGYLQTKNESAKEAKKIVKELFEDFIKNGMTQNELDQAKNFLIGSTPLRYESLSKRLSMAFNEFYQGLNLGYYKEELKLMEKVKLETINAYIKKHQELLNISF…	55	90	26	255	64	490	Core
Cj0462	mqnC	putative radical SAM domain protein	H	MKRLDKKEALDLLHHASLTELGEMAYKRKLELHPEKITTFVVDRNINYTNVCCIDCSFCAFYRHHKEDDAYILSFEEIGKKIEELEAIGGTQILFQGGVHPKLKIEWYEELVSWIKEHYPNIAVHGFSAVEIAYIAKASKISITEVLKRLQAKGLFSIPGAGAEVLSDRVRDIIAPNKCDTATWLEVHRQAHKIGMKSTATMMFGTVENDEEIIDHFEHLRKLQDETGGFRAFILWSFQSDNTALIQKHPEIMKQSSNKYLRLLALARLYLDNFKNLQSSWVTQGSLIGQLALKFGANDLGSTMMEENVVSAAGASYRMNQDEMIRLIRSLGENPAKRNTAYEILERF	55	90	26	255	64	490	Core
Cj0461c	bacE	putative MFS (Major Facilitator Superfamily) transport protein	EGP	MNYIELLKNNKNIRILASVQFIVYFGAWFSQTGVFTLLVELNAPTWATATSAMLAFLPGVLLAPINGVIVEKNKPKKLLLSMISIELISIFCLIFVTSLSMLWLLFILIFIRLCVASIYFQAEMSLLAKILTPQELKLANEMHSVIWAISYTAGMASAGIFIYFLGVKTAFLFDCMLILIGISFLVRLSIPDFHQKTQSRFFTMIKEGFFYVLNNKIIFHLILLHAFIGLTAYETLVTLLAQHQYKEVLSAALVIGFLNAVRACSLAIGPMVLSKFINDKNLFYMYLGQGLGIILWALTQFNFYISFLGLIGAGFFTSALWAYTYTMIQKNADKEYHGRVIAYTDMIYLSFSAIISMLMGFLFEIGLSLELITGLLGMIFIFAAFYWKWFYKKYL	55	90	26	255	64	490	Core
Cj0460	nusA	transcription termination factor	K	MEKIADIIESIANEKNLNLENVREKVATALINTAKRIYGQEYEFFVDPKNLNLYQKITIVADNDERLQNKSESFIALSKAKSEAPDVEIGDELTYECSLENLGRTAVNTLHKELEYHIQKLLEQTIFEKYKNKVGQMVFGTVVRVDNEENTFIEIDELRAFLPRKNRIKGEKFKIGDVVKAVIRRVYTDKGIKIELSRTSPKFLECLLEAEVPEIKDGYVNIIGCARIPGERAKIILQANGANIDPVGATVGVKGVRINAVSKELHNENIDCIEFTNESEILISRALAPAIVNSVKIEDKKAIVSLNSEQKSKAIGKNGINIRLASMLSGYEIELNELSSSQLNNAISNEEAMKNLQDLFKI	55	90	26	255	64	490	Core
Cj0459c	-	hypothetical protein	-	MELKLARTLINEKPKNISLEKIEEAIKKEGQKFFYFDKDNTHKQLIALVNHFEKKGVSIYHRTVKYGLDDNDFMYEVHIL	55	90	26	255	64	490	Core
Cj0458c	miaB	putative tRNA 2-methylthioadenosine synthase	J	MSAKKLFIQTLGCAMNVRDSEHMIAELTQKENYALTEDIKEADLILINTCSVREKPVHKLFSEVGGFEKVKKEGAKIGVCGCTASHLGNEIFKRAPYVDFVLGARNISKITQAIKTPKFMGVDIDYDESEFAFADFRNSIYKSYINISIGCDKHCTYCIVPHTRGDEISIPFNIIYKEAQKAVEKGAKEIFLLGQNVNNYGKRFRNEHKKMDFSDLLEELSTIEDLERIRFTSPHPLHMDDKFLEVFANNPKVCKSMHMPLQSGSSEILKAMKRGYTKEWYLNRALKLRELCPNVSISTDIIVAFPGESEKDFEETMDVLEKVRFEQIFSFKYSKRPLTKAATMPNQIDEETASRRLSTLQNRHSEILDEIVKKQENKTFKVLFEELRAGNSIAGRTDN…	55	90	25	255	64	489	Core
Cj0456c	-	hypothetical protein	-	MLFLLKKIFPQLFISIILEDKKNIVKASIYRGNKLISSNEKTFDKSENLLEYIKNLSKHFLFYHTALFLDAKEQGLIPSTNIQDCEHFNIGKISLQHILFNNALVYTATEHVEYYSELFEEYRGLDFLYSPFALLYYNIQKEKQPDDQILLYGFKQGHLLAIIVAKGNTILYGDFKIFEQELGLELELPSEDNQEIENNNDDTEVTLDNFNEALNNKFDLLDQENNLETLNNNDNFNLDELNQFSNDMELCRYIITSIEKFYNDDKYAGVFINGILLYSESDINISAIDFLESETFLEIKTKQINTLDLMIELMRKELK	55	90	26	255	64	490	Core
Cj0455c	pilN	hypothetical protein	NU	MTYSFIQPRKKPIFTLFDKIWLGLFGFSISFILLVYFTYTIKIALINSSINDEKQQVIVLQNQTKQNEMLYEILFDQSQIAKNFNTQNQIVKESLRNLFDIIVKTDNITLESVEQDEYSLKLIGVTPTREMFTLLLETPLKSIFDQSYTTYYRLDNGWYRFVSISKQIPGVADER	55	90	26	255	64	490	Core
Cj0454c	-	putative membrane protein	-	MKDKSLEEIDLLKLIICALSFISVCTALILFLLLPTLKNYKQANLRENSQLAILKAAKLKFDFSEDKISTLRSENNKSLEQFEQNFNIGNFDIFLQKYFQNVKIQETKPEKQEKYLKNRLAIKATMNNPRRLYDFIDALKNYNNLIKLDYPLNLKAGEQGISIDLTLKVYSS	55	90	26	255	64	490	Core
Cj0453	thiC	thiamin biosynthesis protein ThiC	H	MKTQMNYAKEGIFTKEMQIVAQKENLSKDFLLENIACGKIIIPANINHKSLDPNGIGFGLRTKVNVNLGVSNDCVDYSEEMKKVELAHKFGIEAIMDLSNYGKTSRFRDELVNVSKAMIGTVPVYDAVGFLEKDLKQINAKDFLDVVYHHAKSGVDFMTIHAGINSRAAHIFKQSKRLTNIVSRGGSVLYAWMMMKDAENPFFEYYDDLLDICLKYDVTLSLGDALRPGSTHDASDGAQISELIELSLLTQRAWDVGIQVMIEGPGHMAINEIEANMQLEKRLCKGAPFYVLGPLVIDIGAGYDHISGAIGGAVAAASGADMLCYVTPAEHLRLPNLEDVREGIVATKIAAHAGDIAKLPKERARDDEMSKARQEIDWEKMFKLAIDGEKAKKMFNERR…	3	0	0	3	0	6	Accessory
Cj0451	rpe	Ribulose-phosphate 3-epimerase	G	MYVAPSLLSANFLKLEEEVKAIEAAGADLLHIDVMDGHFVPNLTFGPCVIEKISTISKLPLDVHLMVKDVSKFVDLFISLKPKFISFHMESEVHPIRLCEYIRSQGIHPAIVLNPHTPIDSIKHMLEFVDMVLLMSVNPGFGGQKFLPLIHEKIKELRQMIDKKNAKVFIEVDGGVNGLNASDLEESGADILVAGSYIFSSNDYKTAISSLKLEF	55	90	26	255	64	490	Core
Cj0450c	rpmB	50S ribosomal protein L28	J	MARVCQITGKGPMVGNNVSHANNKTKRRFLPNLRTVRVTLEDGTTRKMRIAASTLRTLKKQNSK	55	90	26	255	64	490	Core
Cj0449c	ydcH	hypothetical protein	S	MLHEYRELMSELKGKDAHFDKLFDRHNELDDMIKDAEEGRTSLSSMEISTLKKEKLHVKDELSQYLANYKK	55	90	26	255	64	490	Core
Cj0448c	-	putative MCP-type signal transduction protein	NT	MFGSKINHSDLQKLEEENKNLTHKIEKFQSENLELKNKITSLEQAALESKLKTDLLNVLLTGVLKNITIIQGDMLENVNKAEVISSYSKTSLAEMDELNHIANSINASLGNITESANKTRDVAETLHRSVDEITNVINLIKDVSDQTNLLALNAAIEAARAGEHGRGFAVVADEVRKLAEKTQKATTEVEMNINLLKQNANEMYTQSEQVEKISIDSNAHIMSFSEKFTHLVNEAHSTNSNAVGIASEAFVSLAKLDHIAFKLNGYKEIFSKSGKQLADHTSCRLGKWLASTGKERFGQNKSFLKINEPHEKVHENMNNAITIANTEDISKDITQHSIINKCEVAENASLDLFNVFKEMLDESDH	21	24	26	81	58	210	Accessory
Cj0444	cirA_3	TonB-dependent receptor	P	MVALYGENEYFITDDLIFTTGLRYIYSNLFDSEFTPRIYLVYHLNDNIAFKGGVSKGYKTPSAKQLTNGYYNYANGNALFGNPDLKPEESINYELGADFRVFDFAHYSITGFITDFTNQISSEYLTGMQNGINCSNGTVCKRPINLGKTQTKGIEFAFNTKTYNGFSLNSSYTFMDNRYKDSQKNWFGGDRIENLPRHIAMLKLNYERGKFNSYIKTRARLDTIAKAKGGGNGSLPWQKYKPFYIVDLGINYKINKQSSLSFAVQNLFDKNFFNPQVTRWDGANPAGYANRYQDYTEGRSFWLSYKYDF	35	66	0	174	6	281	Accessory
Cj0444	cirA_3	Ferric receptor CfrA	P	MIEDTLSISARLKYYDKAASDLKWPTPVWNNNNQKPDNYQQRPDNYQIAIHSPGAFTSLGFGSRLNWTVDDKNNIYFDIERYINEISVNSISSRAIKSEKQLFKDNIVLNHDGNYDFDSTNSYLQYGSTKDKELHSQIWVGEGKVVLPWNLGQYGNLVNTFGARIDYEILKNDQASAGS	35	53	0	140	0	228	Accessory
Cj0437	frdA	succinate dehydrogenase flavoprotein subunit	C	MGEFSRRDFIKTACISVGALAASSSGVYALDDSSKMDKDINLPSCDVLVIGSGGAGLCAAAAVRKENPKLSVVVATKMMPSRNATCMAEGGINGITDFSNGDSYKLHAYDTIKGGAYLVDQDAALKFCELAGKAIFNMDFIGTLFSRNEQGGVAQRLMGGASKKRCNYSADKTGHILMHSCLDDAISSGVKFLMDHELLDIGVVDGKCEGVVLRDIQSGGIYPVLCKALVIATGGYTRIFYNRTSTPFIATGDGVAAALRAGLGFEDPEMIQFHPTGVANGGTLITEAARGEGGYLLNNRGERFMKNYHEKIELAPRDVVARAIETEIREGRGYGEGLGAYVLCDVRHLGKEKILKDLPKIRHTAMLFENIDLVDTPVPIRPTAHYSMGGIEVAKFEDM…	55	78	26	249	62	470	Accessory
Cj0435	-	3-oxoacyl-[acyl-carrier protein] reductase	IQ	MKFSGKNVLITGASKGIGASIAKTLAGFGLKVWINYRSKPELADALKDEIIASGGVAAVIKFDASKEDEFENGVKTIVESDGELSYLVNNAGVTNDKLALRMKLEDFSGVVDTNLSSAFLGCREALKTMSKKRFGAVVNIASIVGEMGNAGQVNYSASKGGMIAMTKSFAKEGAGRNLRFNCVTPGFIKSDMTEVLSNEIKQTYQDNIPLKRFAEPEEVANCVAFLLSDYASYVTGDVLKINGGLYM	55	90	26	255	64	490	Core
Cj0434	gpmI	2,3-bisphosphoglycerate-independent phosphoglycerate mutase	G	MKQKCVLIITDGIGYNKNSKFNAFETAKKPSYEKLFKEVPNSLLKTSGLAVGLPEGQMGNSEVGHMCIGSGRIIYQNLVRINKAIENKELEKNENLQKLLAKCKRVHIIGLYSDGGVHSMDTHFKAMLEICAKNGNEVFAHAITDGRDVSPKSGLNFIKDLKEFCENLGVHFATLCGRFYAMDRDKRWDRVKEYYECLLGKAYKVPNLLEYLQKSYDENVTDEFIKAAQNENYKGMREEDGIIFINFRNDRMKQLVEVLNSKDFKEFEREKIFENLLTMSVYDDKFKLPVLFEKEKIENTLAQVISKAGLSQLHTTETEKYAHVTFFFNGGKEELLENETRVLIPSPKVKTYDEKPQMSAFEVCDAVKKGIEKGEDFIVVNFANGDMVGHTGDFNAAIK…	55	90	26	255	64	490	Core
Cj0432c	murD	UDP-N-acetylmuramoylalanine--D-glutamate ligase	M	MKISLFGYGKTTRAIAENLVDKFGPFDIYDDHFTETKKDTLGNLLLNPNDFDDNLSNIEIPSPGFPPKHKLIQEAKNLQSEYDFFYDVMPKSVWISGTNGKTTTTQMATHLLSHIGAVMGGNVGTPLAELNPYEKLWILETSSFTLHYTHKAKPEIYALLPISPDHLSWHGSFDNYVQDKLSVLKRMNECDVTILPKIYANTPTKAHKISYEDEKDLAVKFGIDTEKISFKSPFLLDAIMALAIEKILLDTLSYEPLNSFVMEKNKLEEIKDSQNRLWVNDTKATNESAVMAALSRYKDKKIHLIIGGDDKGVDLSNLFDFMKGFDIELYAIGISTEKMLDYAKKANLKAYKCEVLSKAVNEISNHLRVNEVALLSPACASLDQFNSYAERGKVFKECV…	55	90	26	255	64	490	Core
NCTC13261_01757	rplV	ribosomal protein L22	J	MSKALIKFIRLSPTKARLIAREVQGMNAELAMASLKFMPNKGAKYIANAISSAVANGGFEANEVVVKSCRVDAAAVLKRFRPRARGSASRIRKPTSHILVEVAKAEVKAEEKKTVAKKAPAKKTTSTKKATAKKES	55	90	26	255	64	490	Core
Cj1701c	rpsC	30S ribosomal protein S3	J	MGQKVNPIGLRLGINRNWESRWFPTKANLVENIGEDYKIRAFLKRKLYYAGISQILVERTAKKLRVTVVAARPGIIIGKKGSDVDNLRKELQDLIGKDVNINIKEERKAGASAQLAAESVATQLEKRIAFRRAMKKVIQGAQKAGAKGIKVSVSGRLGGAEMARTEWYLEGRVPLHTLRAKIDYGFAEARTTYGNIGVKVWIFKGEVLHKGMQPEKTEESAPAKKPRRTRRGK	55	90	26	255	64	490	Core
Cj1688c	secY	preprotein translocase subunit	U	MNRALTNKILITLAFLFAYRVLAYVPVPGVNADVIAEFFNNNQNNALGLFNVFSGGAAERFSIISLGIMPYITASIIMELLAVTFPNIGKMKKERDSMQKYMQIIRYATIVITLVQSIGVAIGLQSLHGRGGAGAIMVEDLNMFIALCAISMLAGTMLLMWLGEQITQRGIGNGISLIIFAGIVSGIPRAISGTVGQINSGEMNFLTAFAIFALILITIGVIIYIELGERRIPISYSRKVVMQNQNKRIMNYIPIKLNLSGVIPPIFASAILMFPTTILQTSTNPYLQAINDFLNPNGYLFHVLTFLFVIFFAYFYASIVFNAKDIAENLKKQGGFIPGIRPGEGTSSYLNEVASRLTLSGSIYLGLVATLPWVLVKFMGVPFHFGGTSVLIVVQVALD…	55	90	26	255	64	490	Core
Cj1687	-	putative efflux protein	EGP	MVVWTISGISGFFLNDIYAILTSRAIFGMATAFIMTGASALLGDYYSRGGFNRRENALSLQGFFCAVGGAVFISIAGFVSSYSWRYPFLVYGLGILITLMAIIYLFEPRKFKFYNHTKIETKTNYWQFFPIYFIGFFIMVVYYISPTQLPYYIEEHLGLDPKYIGISMSVSALCYGFFSLSYRYTIKFLSIKTIYVLTLFIVSCSFLLLFLVDSFFTVLIALALLGMGGGIMLVNNTAYLFSICPENARSRAYGILASCIFLGQFLSPIISQPIVRQMGLVDAFLIWSIVIFIVCIVFLFLKQKPRIN	37	77	4	196	50	364	Accessory
Cj1687	-	Major Facilitator Superfamily protein	EGP	MNGKTYKFHPNDTKMDKKIIQITEKSGFKAAVFSMAAMTMLGSVVISSALPAINRHFEELLTQSGVLLLQVSH	54	14	25	82	19	194	Accessory
Cj1686c	topA	DNA topoisomerase I	L	MKKNLIIVESPAKAKTIGNFLGKDYEVIASKGHIRDLPKSSFGIKIEDDEFIPEYRITSDHSALVKELKSKAKDAKEVYLATDEDREGEAIAYHIAKAIGKDENTLPRIVFHEITKSAIENALKNPRKLNMHSVNAQQTRRLLDRIVGYKLSPLLGQKIQRGLSAGRVQSAALKIIVDREKEIRAFVPLEYFSIDMIFQKDLDAELVEFDKAKIEKLTITNKDRAKLILEACKNEVYSISDIESKERKIAPPPPFMTSTLQQSASNRLGFNPKKTMMIAQKLYEGVNTHEGVMGVITYMRTDSLNLAKEAVENARKFIQANFGKDYLPSKANVYTTKTKGAQEAHEAIRPTNLSFTPEIAAKFLDKDELKLYTLIYNRFLACQMSPAISQTQNVFVKND…	55	90	26	255	64	490	Core
Cj1685c	bioB	putative biotin synthase	H	MQIMLCAISNIASGNCSEDCKYCTQSAHVKTDIQKYRRKELSQIVLEAKMAKKNEALGFCLVTAGLGLDDEKLEYVCEAAKAVQKEVPNLLLIACNGMASVEQLKELKKAGIFSYNHNLESSKEFFPQICTTHTWESRFQTNLNAKEAGLMLCCGGIYGMGESEEDRLSFRKSLQELQPFSTPINFFIANENLKLQVPRLNADEALKIVRDTKEALPQSVVMVAGGREVVLRERQYEIFQAGAGAIVIGDYLTTKGEEPSQDIIKLKEMGFTFASECH	55	90	26	255	64	490	Core
Cj1681c	cysQ	CysQ protein	P	MLNLDKFLEIAINASNQASKAILEERKNFKTWEKEDKSPLTSADLASNKILNDILGSTDIKILSEENLLSKEECEELKTFWLIDPLDGTSGFLKGSDEFCVMISLVHDNRPVLSLIQNPSKGDIFYAHAKTKVYKNDKPLQIDQQEYEKNKYKALLSVNHLSKEDEDFAKEHQLEAINIGSGLKFCAILEARAGVYKRFEKLNIWDIVAGDFLINQNGGFMGDFSKKYILYNPLSYKSNPFICVSSRNFLQDFL	55	90	26	255	64	490	Core
Cj1673c	recA	recA protein	L	MDDNKRKSLDAALKSLDKTFGKGTILRLGDKEVEQIDSIGTGSVGLDLALGIGGVPKGRIIEIYGPESSGKTTLTLHIIAECQKAGGVCAFIDAEHALDVKYAKNLGVNTDDLYVSQPDFGEQALEIVETIARSGAVDLIVVDSVAALTPKAEIEGDMGDQHVGLQARLMSQALRKLTGIVHKMNTTVIFINQIRMKIGAMGYGTPETTTGGNALKFYASVRLDVRKVATLKQNEEPIGNRVKVKVVKNKVAPPFRQAEFDVMFGEGLSREGELIDYGVKLDIVDKSGAWFSYKDKKLGQGRENSKAFLKENPEIADEITKAIQNSMGIEGMISGSEDDEGEE	55	90	26	255	64	490	Core
Cj1672c	eno	enolase	G	MLVIEDVRAYEVLDSRGNPTVKAEVTLSDGSVGAAIVPSGASTGSKEALELRDNDERFGGKGVLKAVANVNETIADEILGLDAFNQTQLDDTLRELDGTNNYSNLGANATLGASMATARAAATALGMPLYRYLGGANASILPVPMCNIINGGAHANNNVDFQEFMIMPFGFTSFKEALRSVCEIYAILKKELANSGHSTALGDEGGFAPNLANNTEPIDLLMTCIKKAGYENRVKIALDVASTEFFKDGKYHMEGKAFSSEALIERYVELCAKYPICSIEDGLAENDFEGWIKLTEKLGNKIQLVGDDLFVTNEDILREGIIKKMANAVLIKPNQIGTITQTMRTVRLAQRNNYKCVMSHRSGESEDAFIADFAVALNTGQIKTGALARGERTAKYNRL…	55	90	26	255	64	490	Core
Cj1670c	cgpA	putative periplasmic protein	S	MKTRILAIFFIFTSLLYADENPFKTDQNITLVAPPEFQKEEVKFNSSARILKSITFNYINLDGSEDKIDLDVNKSIDWHDTYTISRFKSPDPSKVLDVSVTIPEKNSSKQESNSTANIEIPLQVAKIYDFISYAVYKNKIKLNTSDEMITDFSVGNPSKIVIDFRSKMISPTKNIRLSNSIFKRIDFGSHKGYYRLVIYLDGTYNYNIQKDATGYMINLL	55	90	26	255	64	490	Core
Cj1669c	lig	putative ATP-dependent DNA ligase	L	MRFVFLICCACLVFANEILLLSKFDKQDFNSKDFNAYLMSEKLDGVRGIWDGKYLKTRQNYKIKTPDFFTKNFPPFAIDGELWIARNKFDEISALIRSGDSNLTLWKEVTYNIFDVPNACEEFQISTCALKNRLAVLEEYLQKYPSAYIKIIPQIPVENQNNLNQFYESIIKNQGEGIVIRKNLSPYEKGRSKNAMKLKPYDDAECELVGFRKGKGKFENQVGALLCKMPNGQIIKIGSGLKDEDRKNPPKIGSIVTYKFNGLTKNSLPRFPVFLRLRDENP	55	90	26	255	64	490	Core
NCTC13261_01720	-	integrase	L	MLIHSGRRRDEVLSLLWQNVDLERKTIFLPKTKNGEAQEHALDDECYNALKALKDEVKQDKGLVFVSSVSGKKISNLARQEAKIRELSGVKEWTPHFSRHIKASFLMQNGVNPAVISGALGHRDLSTINIYATNDTLKASQRANEALKKLQEKD	35	20	0	1	4	60	Accessory
NCTC13261_01719	HicA	HicA	-	MLGLEFIFSKQRLEHYKDINEHFENLKLISKIMPKIAILEIYLRNALDYELNSNCKEWIKTSDNPFLLAKINEFKDKDSLKPHQILSRLSLGVVAKLIISYKVQNKILDLRAFDFRKYSSSNRNFFIYENTKQGFDNIDKVNIVLNLLHTLRNRACHFENLLKIRENDNKLYPRISTKEKGTNIGLMPDKIENFLNDLICLINKDLLDYLNRG	35	20	0	0	4	59	Accessory
NCTC13261_01718	-	hypothetical protein	N	MHLKYFKIIIYNTYMNNKEKLIKELENNPKNASFANIEKLLSWYGYKLVSVKGSHHEFKKDNKSIIVPLHKPIKEFYVKQILKLLKDEK	35	20	0	0	4	59	Accessory
NCTC13261_01717	HicB	HicB	S	MKKDINYYLNLPYKINLLKLDDGDYFAQFDDKELNKLVLMAGDGKTPNEAIEDLKNAFACYLEEALAKNEFIPEPMQKDKSKNLAITLKNSLIDEIDFYSKKMGLSRSAFLAVSAKAYIKTL	34	14	0	1	4	53	Accessory
NCTC13261_01716	-	putative protein	-	MNLILENPSEKLIKAVKAMAKIENTKVKLKKRKETYY	35	0	0	0	0	35	Accessory
NCTC13261_01715	yafQ	putative RelE/StbE family addiction module toxin	-	MIKYTLKKSKEFKEGVKKLNKVEKVKKYIIF	35	0	0	0	0	35	Accessory
NCTC13261_01714	-	helix-turn-helix domain-containing protein	-	MQDTNKDFLTIQEVITLYSLSKDTQNKYRMQKKIPYIKIGKKIFYEKVKLDEWFKNHTIN	35	19	0	1	4	59	Accessory
NCTC13261_01713	-	hypothetical protein	-	MNDRQALEYLKDELLFIFNVRFKYFDFSMFSLLKDKLRPLLKNASFEKEIKELLSVLEVHKKSFLENKVFIKKEQKRIILLNACKATYEALKHKLKA	35	0	0	1	0	36	Accessory
NCTC13261_01712	-	hypothetical protein	-	MSISLFNDEIKAYIKNYYSIVDFLYLRYGLEFDRQGNEKHNKSLKIKTNTCLITDFNGSFSGDIIDFIAFKEDVELKEALIIFSDFNRLPTHKEYNFKLQKEPLKDNSYLKNIAYSLQANFNLANSDFIECKALEKAFFNDFRLFMHLCKLNFLKDDEFESILKDYFAFSKDDKSLAFVLKDKNEIKSVAIREKLFKNELVKWFKVKGSSNKFIKLIKAKEKGLLKDYCFIFSGIKEIIVSELLGLNAVCFQSDSMMKNIHSHEQINELLNLIDNKRIVFIVENDESSFKANLELLKELVQIKPLKKGYCVFNYDEVKNADFIDFLAYLMKELRQDYQRDKKGLNSFFSYMEKYFKNYFNKKINLFLKATK	34	7	0	1	4	46	Accessory
NCTC13261_01711	dnaG	DnaB-like protein helicase-like protein	L	MKDYSKEINDLKKIKSQAIDKLDFKEFENIESQINETSYNSSKIIPQNTNIKNNSFVDLTQWAIRSVDLEKIEFTSLIDDFLDKGSISFLTSEANKGKTFLSFAICKHLLEFNKIRKIIYFDGDNSKITIKSRIKKSMQIGGYYFLDYPAFNYIQTSNALECGTDEIEVDFNFIVEKYLEPLMQSGGLVDVFIVFDSLFNFFNGDMNDNKKVAEFMKIIKKISHKGEATFLFIHHKGKSAESEFMGGVNFLNATDNLFKIQTSNNDGEILNIELNTKKARNFLPYNLKVDIDLNTLDLKIERAINENDTNFLAKAKEIIEQKGEILQGELLELLEKSKTDTHAIKKLESGKGLYFNIIEKSRATGGKALKYYVPLKENKTIINGIEINAEQTLFSE	30	19	0	0	4	53	Accessory
NCTC13261_01710	-	hypothetical protein	-	MTRLEFDEKIKQLGLTRKTFADIAKVSYSGISTNWKDDKEIPSWVEPFLYYYEKGLALDELLKILEKYKKESNLE	35	0	0	0	0	35	Accessory
NCTC13261_01709	-	acyl carrier protein	K	MTKEKFNQLLKQANLNKKQLADISGIPYPTINAWGSTTSYPPYITFLLENYIKAQSYEELKNKVFEIENIK	34	0	0	0	0	34	Accessory
NCTC13261_01708	-	hypothetical protein	-	MEKVDYCRMSCLDGQINGFKYFLDLFLSDLENENDVKTCNMFDNDTSIEYVKDMLMMMLDKIKEIVIDQDNHYYNANNHVSTYRCLVKDELGKEFSIKELEELHKEQEERLLRQLYEESKKK	35	0	0	0	0	35	Accessory
NCTC13261_01707	-	hypothetical protein	-	MQTITIKAKEQEINKLLDILKEMNISYELESNNYENALAEYESGKSWQETKQELHKALNDYESGRAKLTPLGSEWL	35	0	0	0	0	35	Accessory
NCTC13261_01706	-	RelE/ParE family plasmid stabilization system protein	S	MQILESDLFTNELNIILSFIVRKESIKAKNTFKNDLYKALKKLDFMPYKFRKSLAFDDENVRDFIFKGYVIPYKIDKEKDLIIILGIYKENLPNF	35	20	0	0	4	59	Accessory
NCTC13261_01705	-	putative periplasmic protein	-	MKKLGLALAVLVALNVSAFADLIVINKKDLVPVSASEMQNKYFQESIKTIIDELLFKKATFYEADIVAKVDPKTYKVNQSMIKDYYSDKSKYVYYKTVLILTSDGKRARLSTLTCDVSSFDKKGYFCGGTAEHNYSIK	35	38	0	193	43	309	Accessory
Cj0313	CP_0860	putative integral membrane protein	S	MWIFFRFISGIYLKNFFIIFFSLLGFYCGIDLLLNFKDLPKAANLDLLYVMFLSFSAAPYVLPISLIFALVVSLISMIRANEFVSLYALGLSRNYVILFPFLWALFFCCIYIGLNFTSFAYANDYKRNILKNGTIMNQSGEVFLKFNNNFVYISKINNGQNSAQNIKIFNINDLNLSSFVSAKNAHFEGESWILRDGNITLLPKNYELANDGLKIQDFSELKSLEGFKPKIIEGVASNSDYSISDALESFELFKAQNVNTDTLKINLYKFVFTPFFAPFLMLIMYYFFPVIARFFNLAFVTFIAFVVTLMIWGVLFLLTRLSENSVIASEIGIVVPIIILGCLSAYMYYKHR	55	90	26	255	64	490	Core
Cj0314	lysA	diaminopimelate decarboxylase	E	MDYKQLKQEFNTPFYIYNFDFIKERFLNLKEAFKARKSQIFYAVKANSNLSLLQMLANLDSGFDCVSIGEVKRALKAGAKAYKIIFSGVGKTKEELRQALEYDILYINLESEAEMMLLESVAKELNLKARISIRVNPNVDAKTHPYISTGLNENKFGVEIDIARKMYLYAKNSSFLEPVGVHFHIGSQLLDISPIHEAAAIVAKLVRELKALQIDLKFFDIGGGLGVAYEKNECEPDLYDYAQGILAQLHGLDLTIGMEPGRYLVAKSGEFVCSVLYEKQNKTKRFVVVDGAMNDLIRPSLYEAYHEIILPYNQAQESLCDVVGGICESGDFFAKARSLPSTQSDDIMVIKNTGAYGFSMSSNYNTRNKVCELALEEGQVRLIRQRENFEDQIALEEKF…	55	90	26	255	64	490	Core
Cj0316	pheA	chorismate mutase/prephenate dehydratase	E	MPNLEEFRNKIDAVDDKILELLNERMTYVKSIGELKQSSGGAIYRPERERAIINRLKNANLGLLDQNAIEAIYQEIFAVSRNLEMPQTIAYLGPEGTYTHQAARSRFGAMSRYIALANIEDVFKELSNKEAKYGVVPIENNTEGAVGITLDCLGKYNELKIFGEIYMDIHHSFVGINENLKEIKRIYSHPQGYNQCRKFLESHELSAIEFVPSKSTANAAYLASQDKYAAAICSKIAAKLYNVPVLFDKIEDNAANKTRFLILSDIKNPKMPNCKTSILAHTAHKPGGLSFLLEQFKKEDINLTKLESRPVKSKEFLHSFYIDFEGHIDDENVKKALKDIQEIVWLGSYLSGEKDEI	55	90	26	255	64	490	Core
Cj0317	hisC	histidinol-phosphate aminotransferase	E	MKFNEFLNHLSNYEPGKDIEVIAKEYGVKEVIKLASNENPFGTPPKAIECLRQNANKAHLYPDDSMIELKSTLAQKYKVQNENIIIGAGSDQVIEFAIHAKLNSKNAFLQAGVTFAMYEIYAKQCGAKCYKTQSITHDLNEFKKLYEAHKDEIKLIFLCLPNNPLGECLDASEVTKFIKGVDEDCLVVIDAAYNEFASFKDSKKHLEPCELIKEFDNVLYLGTFSKLYGLGGLRIGYGIANANIINAFYKLRAPFNVSNLALKAAVAAIDDDEFTKKTLENNFSQMELYKEFAKKYDIKIIDSYTNFITYFFDEKNSTDLSEKLLKKGIIIRNLKSYGLNAIRITIGTSYENEKFFTEFDKILR	55	90	26	255	64	490	Core
Cj0318	fliF	flagellar M-ring protein	N	MDFKNMLHQIGQLYQNLTRKQRIVIAASIIVVVGFLVFLALFRGSGSNANNGYAVLVENVSPSSSAAIVAKLEQNNIPYKLESENKILVPQDQVYRQRMFIASEGLIKDSRVGFEAFDTQAFGATNEEQKVKYQRAIEGELARTIETLEPIRSAVVHIAFPKDSVFTERQIPPTASVVVNVREGLKLTRKQIDGIKNIVSAAVPKLTKENVKISDQSGVPLDEQEAYEDDLVRAQIKFKSDQEKALEDKIIENLAPFAGGMDKVKVSVNIDFDFSKQESQSEIYDPNPIVRSEQTLNEERTGRKDPEIQGVPGAVSNIGPVEGLDNKGQIDTYKKNQVTTNNELSKTITNTKKQFATVLRTSAAVTIDGKYQDVVDENGDVKSEYVPLTKEELASVESI…	55	90	26	255	64	490	Core
Cj0360	glmM	phosphoglucosamine mutase	G	MKLFGTDGVRGKAGEFLDSFLAMRLAMAAGIYFKDKSITNNILVGKDTRRSGYMIENAIVSGLTSIGYNVIQIGPMPTPAIAFLTEDMRCDAGIMISASHNPYYDNGIKFFDAHGNKLSEDIEKKIEEIYFDDKLIQASKVDMEKIGQAKRIDDVIGRYIVSIKNSFPKDLTLKSLRVVLDVAHGAAYKVAPTVFKELGAEVIVMSDKPNGLNINENCGALHPANLAAEVKRLRADVGFAFDGDADRLVVVDEKGEVANGDSLLGVLALYLKEQGKLQSSVVATIMSNGALKEFLNKHGIELDTCNVGDKYVLEKLKANGGNFGGEQSGHIIFSDYAKTGDGLIAALQFSALMLSKKKSASSILGQVKPYPQLLTNLKIAEKKDLDKIKGLKELKKDLE…	55	90	26	255	64	490	Core
Cj0392c	pyk	pyruvate kinase I	G	MLKKTKIVATVGPASEKEEILRQMIINGVNVFRLNFSHGTHEYHKKNLDTIRKVAKELHTRIGILQDISGPKIRTGELKEPFELKKGDRLDFYRETILGEKIAQNHYKISINQKSILDMLKIDEYIYLYDGSIRAKVVSIDDQKIETIIENDGFLNSNKGINFPNTKINIDVITQKDKNDLLWGIKNEVDFLAISFVQNAHDIDEVREILAQNNAKISIFAKIEKFDAVENIDEIIKSSDGIMVARGDLGIEVPYYKVPNIQKEIIQKANNASKPVITATQMLFSLAKSKTATRAEISDVANAVLDGTDAVMLSEESAVGIDPANAVDIMCQTIIETEKRYPYNKFNDFNDLDNTDKIMRSSAHLATDLNADAIFSLTSSGKSAIKIARYRPNIEIIAV…	55	90	25	255	64	489	Core
Cj0393c	mqo	putative malate:quinone oxidoreductase	C	MSQQEFDVLVIGAGISGAALFYELARYTNIKNIALIEKYNTAATLNSKGTSNSQTIHCGDIETNYTLEKARKVKRTADMIVKYGLMQNAQNNFMFSHQKMALAVGDIECDYMKKRYEEFKELYPYIKFFDKAKIKQIEPKVVLGEDCNQDRPENICAMGVESGEVFTTVDFGKMSINLIEQAQKQNKNTFVAFNQEIIHIEKKDDIFILKTSNHQEYHAKSVVVNAGAHSLYLAHKMNLGMDKSCWPVAGSFYLTKQKLLNGKVYMVQNPKLPFAALHGDPDLLANMNTRFGPTALVIPKLERYHGLKSVPEFFEALKLDKTVLKVTFNMFKDATIRNYIFYNYLFELPFIDKSLFVKDAKKIVPSLKASDIYYAKGFGGVRPQVIDKTKEELMLGEAS…	55	90	26	255	64	490	Core
Cj0394c	coaX	putative transcriptional activator	F	MLLCDIGNSNANFLDDNKYFTLSIDQFLEFKNEQKIFYINVNEHLKEHLKNQKKFINLEPYFLFDTIYQGLGIDRIAACYTIEDGVVVDAGSAITIDIISNSIHLGGFILPGIANYKKIYSHISPRLKSEFNTQVSLDAFPQKTMDALSYGVFKGIYLLIKDAAQNKKLYFTGGDGQFLANYFDHAIYDKLLIFRGMKKIIKENPNLLY	55	90	26	255	64	490	Core
Cj0396c	pgbB	putative lipoprotein	-	MKKIFLTLFCLIFLCACGTKRQYFEPKQTDGDLSHNSNLKSKIVDWNLVSAKLSNNTAILKNNISIDKFKLPKNYMLLAYQDGEYFTADNNGNLKIFDNSYNEIYNFQFDASVVGVASNGDDLALVLANNTIVLANRSLGIKFSQTLTSAPAQDSRTANPIFLDNIIVYPTLDGKILILSRNNLQVIKDVVISAENFFNNVIHLSVIGDKLIAATAKKIIVVSPARTLYLDADIKDVALSDDGIFILEKDGTIIKTDYNLRKIAEKKFEFAIFVKSNIYNNYLYIFEKTGYLIKMNLNLDNTQVFKLSEAVDKISFMGNGKFYYGDKILDLL	55	90	26	255	63	489	Core
Cj0397c	-	hypothetical protein	-	MGLKDNLKAVKNELNTEERFIENFIKGERFIRKYKFYISAVVIILVAWFAGNFIISKINDYKTKEANEIYANLIQDPSNKNLLEQLKNKNTNLYTIFLLKENINDLNNTAFQNELKQIYNNAQTNTLLKNIIALSLGDKSIFLKNYDKLLEAYKLLEQNKIEEANVLLSRIKENSSLNQIAKNLKHYQGITQ	55	89	26	252	64	486	Core
Cj0398	gatC	Glu-tRNAGln amidotransferase subunit C	J	MQIDEKLLSKLEKLSALQITKNRNETIAQLSEIVNFVEKLNELDLDSQEITVSTIKGGAPLRIDEIRNSNVIDEVLDCAPKKQEHFFVVPKIIE	55	90	26	255	64	490	Core
Cj0399	cvpA	cvpA family protein	S	MNFYWFDAFILGFTLLLGLKGIINGLIKEIFGLLGIIGGVFIASKYATQAAEFIQSTFYKIENQSLAGFAGFLAILIIFWIVCLLVGNFLSRLIKLSGLGFLDRIGGFIFGGAKIFLIFAILVFCVARIDFLNDKLDNFAKNSYTLNLLKETGSFIMNQPLTENSLDHASEKLQDIVSDLNNTQKGE	55	90	26	255	64	490	Core
Cj0401	lysS	lysyl-tRNA synthetase	J	MFDNILEQQRIEKAKELKKLGINPYPHFLEKEMSLKTFKDKFSYILEQVEKRDESVNAVVAGRLKLLRIAGKSIFANIEDEDTKLQIYFSKDSVGEELYTILKKNLEVGDIVLVKGFPFVTKTGEFSLHASEVKLATKAIVPLPEKYHGLTDIEQRYRKRYVDMIMNVEVRKDFLVRSKVVSLIRHFFENKGFLEVETPMMHPIAGGANAKPFVTFHNSLGVERFLRIAPELYLKRLIVGGFEAVFEINRCFRNEGMDLTHNPEFTTIEFYWAYHNYKDLMDLTEELFALLLDKLNLGKTIEFDGKMINFSKPFERITYKDALCKYGGLDRDLIEDKEKILTKLKADGFEANEKLELGHLQAELFDNYVEEKLINPTFVIDFPISISPLSRRSDEDSQI…	55	90	26	255	64	490	Core
Cj0404	-	putative transmembrane protein	S	MENQKNEFDDIILEKSNKSEKVKKILLRVIALVILFLAIMIVMKLINGSGDENTQNQSVLPSEPIATQDNNNDTSFESMPITDNTSAEDQFEALRKQFQDEQNTTQNTTTSSSNNNDTTNFAMPDQEVPAEPTATASENTTPQASTPKQEVTQTAKPKEEAKKQTAVKKEKESAKQTPKKEQNANDLFKNVDAKPVHPSGLASGIYVQIFSVSNLDQKSKELASVKQKGYDYKLYKTTVGGKEITKVLIGPFEKADIAAELAKIRKDIAKDAFSFTLK	55	90	26	255	64	490	Core
Cj0405	aroE	shikimate 5-dehydrogenase	E	MKFLAVIGDPISHSKSPRMHNNAIKALGLDSIYTRYHLRNANCLREDFFKLGLSGANITLPFKEKALDIADVKDDFARNIGSANTLCLKEDKIYAYNTDALGFLEAIKDFDNIKKALILGAGGTALALAYVLKQKGVEVYIANRSKERFKDFLAYPTYLYKNLQDFDFDLVINSTSAGLKDENLPCDRELLDRILPKAKFAFEVIYGRETPFYRLCKEYHLKIKDGLDMLLWQGVFAFELFFEIRDKREMIKNAMQQALILK	55	90	26	255	64	490	Core
Cj0406c	-	lipoprotein, putative	-	MKKYILLASSMLILAACGGTSSNFVNVSMPNFKPQVPTKVEPIDSGVSIALEPINIEQNNNYSDYFENSVLKIRIEKEIDLLKRNLEEQIKTIAQLKGYKIVTTNPDYTLKSSISIYTEEKNAQKTSNFMSGDYVKSNLGINFKGKIDFIDAHNPQNSTNLSSSTKLDSLVALNYPIKNDDGVNMFKTTISTVPTQLNKGLEQPAFEIDKSFLAFYKNTLNTLYNNLPKATDIGKTIPNTNSGFNSFDGDATFEESLPQTNSNQNNTIENTPTQNIPTNPSSTNQNNQSKNQDGVEIFE	55	90	25	255	59	484	Accessory
Cj0418c	Cj0418c	hypothetical protein	M	MQISSSYNSYDYYSSKPSFDKTNQSDSNQKDEKNLSENKDDKEKNGEQTQMVNGVELSQKEVAQVRELQSIDRNVKAHEAAHQAAGGGLAGAASFTYTRGPDNQMYATAGEVPISMQKGNTPEETIANARQIAAAAMAPADPSPQDYKVAANAAKMEFEARAEAMKLKAEEAKEKEEENKEKDDKNSENSLEKTDKDSKNNDKNSNFDKDFKNFVARTYQQNSQNNDIKFNIAS	54	34	26	93	41	248	Accessory
Cj0420	Cj0420	putative periplasmic protein	S	MKKVVLSSLVAVSLLSTGLFAKEYTLDKAHTDVGFKIKHLQISNVKGNFKDYSAVIDFDPASAEFKKLDATIKIASVNTENQTRDNHLQQDDFFKAKKYPDMTFTMKKYEKIDNEKGKMTGTLTIAGVSKDIVLDTEIGGVVKGKDGKEKIGFSLNGKIKRSDFKFAASTSTITLSDDINLNIEVEANEK	55	90	26	255	64	490	Core
Cj0421c	Cj0421c	putative integral membrane protein	-	MFLLDFLISLSFIFEISALVLSFYFKNSRIFFLTLVLLGAKLPYFYTSFFQANLFVALFLPMVFTLFCLGKHHTLILSKKNIASITTLIFIGILSIILPRNTTFNSAGLEFHFITLNFFKPMSELGFLFFLVGLILIFIKTFKTKEYYLIIAFFTAYFQFLFQEGAGIRYFEFASLVFCFYLLNHAYRLAFFDTLTKLPNEKSLTRFTKGKNNYIIALLHFNELKDTKESYAKLILKQIAKILKRFRTKIFIVENDFILIFNDKNQALNHLAFLESTLKNTEFNLENENFKPDFKLIWQESEENLDKNLQSLRAKLLD	55	90	26	255	64	490	Core
Cj0422c	-	putative H-T-H containing protein	-	MTKKSKRDMAYELDIDVSTLYNWRKYKPNLYRIVMLGFKFDELLENSKKTHEELLHIEQTIQDEIAKFK	36	85	26	255	49	451	Accessory
NCTC13261_00426	-	integral membrane protein	-	MDFNSVLFSIGDKLPKDATSTVTLKEKFDRLNEDKQKEVVAQLPMIKLKSPALVFWVGTFLFGAFGVGRFMIGDWVLGLIRLGITIVAMFCGILMITYSALGIIYGLLWLVNWIWWIVDMFLVGKKLRKQNFEKIANIIQ	35	0	23	44	14	116	Accessory
NCTC13261_00427	-	lipoprotein, putative	-	MKCFNAKFMFIGILAVFLSACSSGIPKCSDQDVQNVLTEIILEHNFGRFSEVDRKKLKFTYSGFMSDLTDKESKTQYCKAQVKANGSIDSRPYKWDA	35	0	23	44	15	117	Accessory
NCTC13261_00428	-	Integral membrane protein	-	MDYNVFLLNIQDKINQEDFFNLKLKFEQLQNKKEALSNLVFLRLQDPIKPLIMSMICGFLSLGWLAIDRFMIKDYALGILRIILSLFPCVLFLILGISYENDSNLDISEIFFGLFGIFLLLGIIWWGVDLFLVYKKIKKQNYNKIIEFIFNYQKI	26	0	23	30	11	90	Accessory
Cj0426	ybiT	putative ABC transporter ATP-binding protein	S	MVEVKNLTMRFANQLLFENVNLKLVRGQRYGLIGANGAGKSTFLKILSGEIESSSGEIVFDEGLKIAVLGQDQFAFENYTIKDAVMCANKRLYEALKEKEKLYMSEEFTDEINERLGELEIITAEEDPNYDCETRCEKILSSLKIKDFDALMSTLQSADKFKVLLAQVLFLGADVLFLDEPTNNLDLEAISWLENELLRHEGTLVVISHDRHFLNKICTRILDVDFKQIRDFAGNYDDWYMASTLLAKQAELKRDKTLKEREELENFIRRFSANASKAKQATSRAKALEKLELEEIKISSRRDPSIVFRTNREIGNEVLEFKGIGKAYDKQLFSNLELKIEKNDKIALIGANGVGKSTLAKIIAHAISPDSGSIHLGATIELGYFPQDTSNLICENLKL…	55	90	26	255	64	490	Core
Cj0427	-	hypothetical protein	-	MAKFRIQYSAGFGHYTQNHKGFGPTIYIEEVVEFDNGKDYFDYIDFYKTYSKSDDTYFHISFLEDRPLSDKEITIRNEYRKMRDENCKKAKEEFIANNELDVEHLPTHHD	55	90	26	255	64	490	Core
Cj0428	-	hypothetical protein	-	MQVNYRTISSYEYDAISGQYKQVDKQVEDYSSSGNSDFMDILNKADEKSSGDALNSSNSFQSNAQNSNSNLSNYAQMSNVYAYRFRQNEGELSMRAQSASVHNDLTQQGANEQSKNNTLLNDLLNAI	55	90	26	255	64	490	Core
Cj0429c	yigZ	hypothetical protein	S	MQTIDQIFQTQIDIKKSIFLSFLCPFKDFKFLIETLKKEHPKAVHFVYAYRVLNDFNQIVEDKSDDGEPKGTSGMPTLNVLRGYDLINAALITVRYFGGIKLGTGGLVRAYSDAANTVINNSSLLSFELKKNITIAIDLKNLNRFEHFLKTYSFNFTKDFKDCKAILHIKLNEKEEQEFEIFCKNFAPFEIEKL	55	90	26	255	64	490	Core
Cj0430	-	putative protein, PMT family	M	MEKIKNYKLIIILLSLDLLALLYGISTLSISADEADIYFGEQGKSLIFSHSLLYYISHFGTFIFGQNDFGLRLPFLFFHFLSCLLLYLLALKYTKTKIDAFFSLLLFVLLPGTVASALLVNAASLVIFLTLAILCAYEYEKKWLFYILLIIVLFVDKSFNILFLTFFFFGIYKRNAILFTLSLVLFGASIGFYGFDTGGRPRGYFLDTLGIFAACFSPLVFVYFFYTIYRLTFQKYKNLLWFLMSVTFVFCLLLSLRQKLFLDDFLPFCVICTPLLIKTLMQSYRVRLPVFQLRYKIFIECSIIFLIFCYFLIVANQLLYYFINNPNRHFANNYHFAKELALELKKQDVLELATAPSLQKRLRFYGIKNSNKFYLKALKQGDKHDMDKKIVKVKLGKYE…	55	90	26	255	64	490	Core
Cj0431	-	hypothetical protein	NU	MIKAFSLLEFVFIILILGIVFNLGSLYLKKDNLLEGAIQILNDIQYTQSLAMMQEGIRVDELAIAKREWFKSKWQIYFIKSAATGYDQTYTIFLDKNGDGNANLGKTEINIDREIAVDVINHNKLMNSGQSGVISKDDEKTTQRFNLTKRFGIEKVEFKGSCSGFTRLVFDEMGRVYSPLKNANYAYEKTLAKNNSDCIIRLLSKKHALCIVIDTLSGYAYIPDFKTLKSQFVSIKNKNYECSKI	55	90	26	255	64	490	Core
Cj0129c	bamA	outer membrane protein assembly complex, YaeT protein	M	MKKHLISICALVAMANAATIKDIKFIGLNHLSNTSAINIAGLKIGEEINPAKINTAILNLYKQNYFENIAVENNNGILEIIVTEKPTIAKVTITGIASNDRKQVESILGIKRGTLLDEGNIKEAIKRIKAYYEAKSYFDTIVEYKKKTLENTDGLELEFIVNRGENIIIDNVHLSGAKKFSYSDIEPAVVNKEKEFMGWMWGRNDGKLKVFELSNDSSRIADEYMKKGYLDVQVSSPYLKTYTDTYQANLTYFIKEGKPYKIKSISIENPLFDDKQNAQTVKDLRSSAGKTINIEDIRKDVKTIETQSADLGYAFVEVYPDIQKNDQTQEATVVFKVIPHDKVYIRNVIISGNSRTVDRVIRRELYITEGNLYNRTDLSESKNALKRTSYFNDVNIKEE…	55	90	26	255	64	490	Core
Cj0127c	accD	acetyl-coenzyme A carboxylase carboxyl transferase subunit beta	I	MNFADIFSKIRRQQPSIKEAPNHWVKCQSCHALMYYKEIESCFNVCPKCNYHMRISADERIKLLSDEGSFIEHDANLEAIDPLKFVDSKSYKKRLSEGESKTGRKSSVISGECEINGLKTQLVVFDFSFMGGSLGSVEGEKIVRAIQRAITSKTSLVIVSASGGARMQESTYSLMQMSKTSAALKLLSKEKLPYISILTDPTMGGVSASFAWLGDLIIAEPEALVGFAGARVIKQTIGADLPEGFQKAEFLLEHGLIDAIVERGEQKQYLSDVLKFFSGK	55	90	26	255	64	490	Core
Cj0105	atpA	ATP synthase F1 sector alpha subunit	C	MKFKADEISSIIKERIENFDLNLEIEETGKIISVADGVAKVYGLKNIMAGEMVEFDNGDKGMALNLEESSVGIVILGKGEGLKEGTSVKRLKKLLKVPVGEALIGRVVNALGEPIDAKGVINSNEFRFVEEKAKGIMARKSVHEPLHTGIKAIDALVSIGRGQRELIIGDRQTGKTTVAVDTIISQKGQGVVCIYVAIGQKQSTVAQVVKRLEEHGAMDYTIVVNAGASDPAALQYLAPYTGVTMGEFFRDNAKHALIVYDDLSKHAVAYREMSLILRRPPGREAYPGDVFYLHSRLLERASKLNDELGAGSLTALPIIETQAGDVSAYIPTNVISITDGQIFLETDLFNSGIRPAINVGLSVSRVGGAAQIKATKQVSGTLRLDLAQYRELQAFAQFA…	55	90	26	255	64	490	Core
Cj0100	parA	parA family protein	D	MSEIITIANQKGGVGKTTTAVNLAASLAVAEKKVLLIDIDPQANATTGLGFNRNNYEYNIYHVFIGRKKLSDIILKTELPQLHLAPSNIGLVGIEQELAKGENNEKKMLLKNQIQEVIDEYDFIIIDSPPALGSITINAFAASDSVIIPIQCEFYALEGVAMVLNTIKIIKKTINSKLRVRGFLPTMYSSQNNLSKDVVDDLKQNFKKQLFTINGNEDDFIVIPRNVKLAESPSFGKPIILYDIKSPGSVAYQNLAYSILG	55	90	26	255	64	490	Core
Cj0099	birA	putative biotin--[acetyl-CoA-carboxylase] synthetase	H	MEKGLKVKIVCVESIDSTHLFLCEQIRNGKIDGNFAIYALEQTNGVGSRENSWQSSKGNLHLSFCIKEEDLPKDLPLASVSIYFAYLLKELLQEKGSKIWLKWPNDLYLDDKKAGGVISAKISNFIIGGMGLNLKFSPQNTALCDIEILLKDLVSEFLQKVEKKILWKNIFSKYMLEFEKSRKFSVHHEGKVFSLENSFLYEDGSILLGDKRVYSLR	55	90	26	255	64	490	Core
Cj0098	fmt	methionyl-tRNA formyltransferase	J	MKKIIFMGTPSYATCILKALVENENFKLVALFTQPDKAVGRKQILTPSDTKAFLSQNYPSIPIFTPSSLKDKNIIREIKDLNPDFIVVAAYGKILPKAILDLAPCVNLHASLLPKYRGASPIQSAILNKDEKSGVCTMLMEEGLDTGAILESLECDIKDKNSSEVFELLANLAAKLILSTLLNFDKITPKKQEESLATLCRKIKKEDGLINLQNARELYQKYLAFTPWPGVFLENGLKFLELELVDELKQNARMGEILELEKESFLLACKQGVLRIKKLQESGKKALDGRTYLNGKRLKSEDSLC	55	90	26	255	64	490	Core
Cj0096	obg	GTP-binding protein, GTP1/Obg family	S	MFIDSVKITLASGDGGKGAVSFRREKHVPLGGPDGGDGGNGGDIIFVCDNNTHTLVNFKGKRELRAQNGAGGMGRNKNGKKGENLELIVPEGTQVIDAQTNEILLDLTEEGQRELFLKGGKGGLGNTHFKHATNQRPDYAQPGIKGESRLVRLELKLIADVGLVGFPNVGKSTLISVVSNAKPEIANYEFTTLTPKLGLVDVNEYNSFVMADIPGIIEGASGGKGLGLAFLKHIERTSFLLFVLDPMRQMPLKEQFIVLRKELEKFSNELFGRKFGIMISKSDSVRLGEEFAEQIALNINELDNYLKEINNPQSFLIKVSSLEKTGLKELKFMLLEEIKTLRNNKKNFNNLGSVLY	55	90	26	255	64	490	Core
Cj0093	-	putative periplasmic protein	M	MKIIKILFLGLFLSLSLNAKVITTTSTKSSTGEGTGLTREDAINNAIIEAIGKMSGVSINSLKKSNTSVSTDNSGSNIQDNYSEQISKATKGRADTYEINSVEQDANGKYTANVTIFKTTTTKKYQAPGLSADNRRSITVFDSTPDAAKRGIGSALQQKIISDLLQSRKFNVLDRDSSGYYEMEKALIKSGDAASDEVYKLKNMLATDYILLFSISGLEGKQKTSNLTGKSKTEIEVIVDYRVLLFATRQIKFSNTLSMKVNLKDNSLSANETALKQIANRIAGDILNAIYPLKVASVENNEVIFSQSLNQGDVYECFALGKVIKDTYTKENTGRVESKTGSIEITRTSPKFSYAKITEGSVKVGDICRPLSNTGSGNGYTIGRDANYQTQEGGGVNLGF	55	88	26	214	42	425	Accessory
Cj0089	-	putative lipoprotein	S	MKIKVGLIFSGIVCLFLTACVNQVKQNTTFENALTQKYCGDDFFNQNLEKIKKNDDVIYTGLNAGLIARNCGDFNKSNVFFDAAEESYKYDVDLENVGSKAAKFVGTTLLNDTIVDYDGSLYERIMVNIYKALNYMEEDDYENARVEFNRALMRQDKAKEYFAKEIEKNRADLDKAKEDKNYDKNMNENSKVIEEQYDNLFKEFDTTKNFINPYATYLASIFFFMDKDYRKAADLFREVAIIYPKNKTIKKEAKIFKEYATKIKVKKAKKYVFVVYENGFGVVKDEFALTLPFIVDKKIISTNIALQTLKKREASFANLNINNQNTNDFVDLDNIVATEFKINMPAMIAKALAQTIIKTTLNVAVANNDSTGGWLSLATAVATAATNKADVRSWRGLPK…	55	90	26	255	64	490	Core
Cj0088	dcuA	anaerobic C4-dicarboxylate transporter	U	MDIMIILQVIVLLGAIFIGIRLGGIAIGYAGGLGVVILGLVLGMKPGNIPWDVILIIAAAIAAISAMQQAGGLDYMVRVTEKILRSSPKFINYLAPACGWLLTILAGTGNAVFSLMPVVVDVAKSQNIKPSVPLSLMVVSSQIGITASPVSAAVVYMSGVLEPLGWNYPTLIGIWISTTFIACMLTAFIVSLITPMDLSKDSVYQERLKAGLVKDAGAILHGEDKPGAKLSVGIFLITVLAVVLYATAISSNIKWIDPVVVPRDAAIMSFLLTAATLITWLCKVEPGKILDTSVFKSGMTACVCVFGVAWLGNTFVAGHEASIKEVAGDWVKQTPAMLAVAFFFASMLLYSQAATAKAIVPVIITALGISAANPHDSYMLVACFAAVSALFVLPTYPTL…	55	88	26	221	62	452	Accessory
Cj0087	aspA	aspartate ammonia-lyase	E	MGTRKEHDFIGELEISDEVYYGVQTFRAVENFDISHDRLKDFPRFVRALARVKKAAAMANHELGLLDKNIQDAIIKACDKILEGGYYDQFVVDMIQGGAGTSTNMNANEVIANIGLELMGHKKGEYQYLHPNDHVNLSQSTNDAYPTALHLALHDYLSDLAKAMEHLKKAYERKAEEFKDVLKMGRTQLQDAVPMTLGREFKTFAVMIGEDIQRVLEARKLILEINLGGTAIGTGINSHPDYPKVVERKIREVTGFEYTVAEDLIEATQDTGAYVQISGVLKRVATKLSKVCNDLRLLSSGPKCGLNEINLPKMQPGSSIMPGKVNPVIPEVVNQVCYFVIGADVTVTFACEGGQLQLNVFEPVAAYSLFNSIVMLEKAMYTLADKCIDGITANEKICS…	55	90	26	255	64	490	Core
Cj0086c	ung	uracil-DNA glycosylase	L	MEEITINIDKIKINDDWKEFLRDEFQKKYFLEIKKQYLNAINQNIIIYPPANLIFNAFNLCPLKEIKIIILGQDPYHQPNQAMGLSFSVPKNVKIPPSLNNVFKELQNDLNITPAKSGDLSSWAKQGVLLLNSILSVEANKAASHSSWGWQEFSDAIIHKLSNEKSGLVFMLWGNYAKSKEILIDNTKHLILKAAHPSPLARTGFLGCKHFSKANEFLKKVDKIPIDWKIV	55	90	26	255	64	490	Core
Cj0085c	racD	putative amino acid recemase	M	MKTIGIIGGMSFESTITYYKTINQAINDKLKSLNSAKILLYSVNFEEIENLQSQDKWQEAAQILTQCAKKLELAGANFIIIATNTMHKVFDEIQQNINIPILHIAKSSAKALKQENIQKIGLLGTKYTMTQDFYKKILIEENISVITPSDEDIKIVNDIIFNELCKGEIKQDSKEKYLNIINKLQEKGAKGVLLACTEIGLLISKNDTNIKIFDTSLIHALDAANEALKDL	36	90	26	187	28	367	Accessory
Cj0082	cydB	cytochrome bd oxidase subunit II	C	MFFGLELEGLQIYWWLILSLLGGLLVFMFFVQGGQTLIDELSKDELEKTMLVNSLGRKWELGFTTLVLFGGAAFAAFPLFYSASFGGAYWAWLCILFCFILQAVAYEYRKKENNVYGSKTYEIFLKINGYLGVFLIGVAVSSFFSGSEFILNEHNFVSWQNPLHGLELLLNPFNYLLGLALVFLARLLGAAYFMNNINDENIKIRVMKKLMINSILFLPFFLGFLAWIFLKDGFSVDTNGVVSMSANLYLYNFLNQMIFAVLLVIGVILVLLGMVQGTKGCSKAIFTLGLGTVLTVFALLSSIGLGQSAFYPSLSDLQSSLTLKNASSSYYTLSVMAYVSLLVPFVLTYIIYVWNAMDKVKITREEIANDDHAY	55	90	26	255	64	490	Core
Cj0076c	lldP	L-lactate permease	C	MEQILTWQQIYDPFSNIWLSALVAFLPILCFLVCLVVLKLKGYQAGFLTVILATLVALFAYKMPWNLVGASFIQGFTNGMWPIAWIIIAAIFLYKLSIKSGSFEIIKKSVMSITPDHRIQVILIGFCFGSFLEGAIGFGGPVAITAALLVGLGLRPLQAAGLCLIANTAPVAFGAVGIPIIAMANLVGIEQHSVSAMVGRMLVPLSLTIPFFIVFLMDGFKGIKETFPAILVAALSFTTTQFLSSNHLGAELPDIISAVVSLAVTTVFLKFWKPKNIFRFDNESNFTQDNTLSFNQILKAWSPFILLIVCIIIWTQPWFKALFDKDGILSYTSITLQFSNITTGILSPSITGIGEAKPLSLALGVDLINGKTVAQAGTAILLAAFLTIAILKIKAEDAA…	54	87	1	254	64	460	Accessory
Cj0197c	dapB	dihydrodipicolinate reductase	E	EAAKNATLAHGLVAKKYKFNKNSFDALKLIKGLKCL	55	90	26	255	64	490	Core
Cj0196c	purF	amidophosphoribosyltransferase	F	RKFSQNYDCVLVLKGANPIIVQKEKLFVVNLGNQALAKGGSGDVLSGMIAAHLGFGFSAL	55	90	26	255	64	490	Core
Cj0195	fliI	flagellum-specific ATP synthase	NU	QNTPLILDANCFLSEALLWYLNRKDVVITPHPKEFIKLYKMCFDENLDIETLQKNRFFYA	55	90	26	255	64	490	Core
Cj0193c	tig	trigger factor (peptidyl-prolyl cis /trans isomerase, chaperone)	D	SAGTLAGLGALNFGAGLVSLVAQKSFSPLLMLKEKIENNASAIALGMGLENLDFLKDEIL	55	90	26	255	64	490	Core
Cj0192c	clpP	ATP-dependent Clp protease proteolytic subunit	O	EDFAKEFVGRIKIANLGIRSKKFYPNSQAFLLEKKDLKTIDRKINANKGNFGHIYIVANA	55	90	26	255	64	490	Core
Cj0191c	def	polypeptide deformylase	J	CILGTGSNRCLDEKTSLIIQKVNQSKALKIACDIPTNLGFYPCFKADITFCMGALKEILL	55	90	26	255	64	490	Core
Cj0189c	-	hypothetical protein	S	GGNNASDGLVALRNLKHAKAYKIGFKENTLFKKQEQILQNYAFKFCKKEPNFKKFHIIID	55	90	26	255	64	490	Core
Cj0188c	nnrD	putative kinase	-	MKAIIDNIKILKQNAINKGLDELILMENAGLNLAKLIKKEAKKIRIQRKIRKVKILFLLG	55	90	26	255	64	490	Core
Cj0184c	-	Ser/Thr protein phosphatase family protein	T	MRILLVLRGNYYAGQEEFIKNNKLQNYTLDLNALRLLSGSVKNIVSEYKILNVKNDEDLSKILLKLLEMRMQKGEFSIINAYNETLKIYKDLAKQYRYKIYVIVFDSSLKQCQEKNLLEAKKNGYIIPYALLEKTQDLLKKNPKKYPILDSRDWKKCLYQMPNLSKYKKIHHIGDLQGCYSVLKEYIKTIKEDEFYIFLGDYINRGIENGKVIKFLLKICEKENVCLLEGNHERHLIKWANGELSNSKEFNENTLKDFRKEKLTPRDARKLYPHLKECLYYKFQNKFIFCSHGGVNFIPSKPEKISFIPSHDFIYGVGGYEDSQKIANQFCNFTSDNLYQIFGHRNKEKLPMKIAKRVFLCEGKIDDGGYLRVVTLDKKGFECIEIKNQIYKKK	55	90	26	255	64	490	Core
Cj0183	corC	putative integral membrane protein with haemolysin domain protein	S	MDPSQVLDLNQTSTASFDAGYSMLMVVVALALVFLNGFFVLSEFSIVKVRRSKLEEMVKEKKAGAKKALEVTSRLDTYLSACQLGITLSSLALGWIGEPAIAKMLEIPLINLGFSTVIIHTIAFIIAFSIITLLHVVLGELVPKSIAIAVADKAVLFIARPLHWFWMLFLPCIKIFDFLAAISLKLFGIKPAKESELTHSEEEIKIIASESQKGGVLDEFETEIIRNAVDFSDTVAKEIMTPRKDMICLNKQKSYEENMQIICEHKHTRFPYIDGSKDTILGMIHIRDIIQNELNHKSQNLDTFVKPLILVPENISISKVLVMMNKERSHTALVVDEYGGTAGILTMEDIMEEIIGEIKSEHEEDSYKKLAENIYEFQGRCDIETVEEMLVINYDEDLE…	55	90	26	255	64	490	Core
Cj0182	sbmA	putative transmembrane transport protein	I	MFSSFFKSKKWALWAYLGLFLLLFFLFIQTSLNVAINSWYSDFYNVLQKPKIELLDSNSTQKIEENLENNATLIQEANQRAEQNFQKANFINKGALYYYQNLLEYFFNSRAMIEKPNYSANDFYALILVFLAIAIPYVLIATINIYFASVYAFKWREAMTFSYLKFWKNKDDNIEGSSQRIQEDTYNFSKIVESLGLSFIKALMTLVAFIPILWSLSDVVSKALFANLSENSFFYFLKNIDGLLVYIALLISLGGLVVSWFVGIKLPGLEYNNQKAEAAFRKELVYAEDNRKEYAKNETMIELFTGLKFNYKRLFLHYGYFNIWLILFEQMIVIVPFLIMAPGLFAGAIGLGIVMQINNAFDQVRSSFSVFITNWTTITQLRSIYKRLKEFEKNISYKS	55	76	26	255	29	441	Accessory
Cj0179	exbB	biopolymer transport protein	U	MLKKMFLFCFLLLNLNAEANATDTNLSFDSSKIETKAPKIELSLSSLYQNADEVVKGVIYILVLFSILAWAVFISKLMQFYFMKKNLDLSIQKIKELKNLNELDQTKDFAGVLSLEIQDELEKSEYKNDHIKERIELRLQNTISKQITASKNGLSLLASIGASAPFIGLFGTVWGIMNAFIGIANLGNASLAVVAPGIAEALFATAFGLIAAIPAVLFYNYLTRKNLKLMHHLDELANFVYILFHRSYFNDKN	36	64	0	194	14	308	Accessory
Cj0178	-	putative TonB-denpendent outer membrane receptor	P	MQNLFDKNYMDALNAYNSLDNQLQYNGAGDPIYLFSNSARGRTFIVSFEYKY	34	9	0	58	6	107	Accessory
Cj0178	-	putative TonB-denpendent outer membrane receptor	P	MKKLSLFCAVGLCFASFAFSEELEFDSLEISGSKIKNDEKPFVTPGATSTREGIGSDTQSIDSIVRSIPGTYTNTDQAQGTVQVNIRGMSGFGRVNTMIDGVTQTFYGSASDDPARFHSQTGTSAFGAVIDTNFLIGVDVTRGTFEGVGGANALMGSANFKTIGINDIVHDGNIFGFLGRFSYGSNGIGPSYMSAVAGKTELENNGYVGALFGYSAKRITQNYTVGGGGKIGSSMVDTDGDGIADTNIAPFDPDFLTQKPNSQLFKLEYVPNSFTNTIFSYRRYQNELASRKIHNDNYQLDFWHNPNEWLNVNTLIAYNQGIQTYGSKSTFAANDAIANTKAKNTATTFDISDTLEGEWHRFNLNIRFGANILLNDYKNTLNTSIQGVNSIPFQPRGKQ…	23	3	0	24	3	53	Accessory
aLocus tags for accessory genes based on C. jejuni reference strain NCTC13261 genome LR134500.1 (NCBI accession) while locus tags for allelic variants of the core genome refer to C. jejuni strain NCTC11168 (NCBI accession: AL111168.1)
bclusters of orthologous groups (http://clovr.org/docs/clusters-of-orthologous-groups-cogs/);
cnumber of genomes assigned to a particular lifestyle carrying the gene or allelic variant (pig, cattle, chicken, host generalists, others)
dindicates that a gene belongs to the accessory (A) or the core (C) genome content of C. jejuni

## Sheet: Table S4 (Chicken)
Table S4: Overview of chicken associated accessory genes and core gene variants identified by k-mer mapping.
Reference Gene Namea	Alias	Predicted Function	COG Familyb	AA	# Cattlec	# Chickenc	# Pigc	# Generalistc	# Othersc	Total	Core/accessoryd
Cj1033	cmeF	integral membrane component of efflux system (multidrug efflux system CmeDEF)	V	MFKLAINRPITVLMFFLALMIFGLISAFSMSVNLFPNVSIPLIKITSKINGDLNFVESKVTKEIENALSEIDGVKTITSAAYDNFSVSVVEFKLGKNLEVAANDVRDKIGTLSLPSKPEIEKISSDSGSAISLFLYSKDKLQLMREINDKIKPFLQRIDGVGKIEAKGFLEPQIRIELKPNELRKYNLNALDVANIIKSQNFKQALGELNNNQDNYIIKGYFEATNLEELSNLRIKTGVFLSDIANISSLYEDEKQSALYEGKEGVLLELGKITNYNTLEMIKNVKNALPILEKQIPKDISINMLYDKSLNIHKHLSQVIFDMVLGIFLTLVIVFLFLRNLSATLIACIAIPTSIISTFFIIDLLGYDLNRLTFIALTLSIGIFIDDAIVVIENIAKKL…	54	85	26	220	60	445	Accessory
NCTC13265_01618	traG	conjugal transfer protein TraG	U	MNEIMQAVKGITTETGYIVNAALAISLLLFSIKKAMDGQTNPVFELGKMFVLFAVVWYIFLRAPNDNNHRFMIHDEVTSKDYVISQIPIGIGKSFALMTQFEKVILEAMEKHFSTPQSTNFSNAGLGFSLQVMSTLPSVKLSAIDATLQKNIDFYFRNYVSVGILLNQQGRNLFQNSDNLIQDLFTNIGNGSQLTPLFENNNNIEKQSVVPCSDAGPQIVEMIKNDTDEAMKIHAALLGMANDMANYEQKFLGAAQIYNEQAVSARSYLQQSMIMLASQDAIINTAKSVGLNPASVAANTAYADQQFYASMQAQGHLAQTYLPLAKAYLTAIIIGLSWLVALLSIVFGSYAHIKMFFTLCIWIVLWTPILCIINFINDFNLMNVAQVITGGKAALSLGD…	1	59	1	1	13	75	Accessory
NCTC13265_01619	-	TraG-like protein	-	MNEALSDKSSFSETDKKALEGSISAYASGSAGIEIFGNGGKIGGEIKGTASIGTGSTETQEYSRSLSKEGQAAFDKMYAEKLGNIIKSNDSVASAYSNALSTSTGSEFADAKQKAHSYSEASQYSEAIQASNFT	0	16	0	0	0	16	Accessory
NCTC13265_01620	-	TraG-like protein	-	MAENYIAENNLGETREQQVAAAAKGLENLAARGDLQGLLHYANMNTAKPNADRIHDVSNKSYYSPSSVGANNAHNNDAVANQNKLNSLGTTGGGDNIRNEFNQQSGAAISNFKNQGISTSNVVNNSAKDAIVDKMLTGEWE	0	17	0	0	0	17	Accessory
NCTC13265_01623	-	putative protein	-	MKTTEYNTQQKNNKEYLAEREAVKKTMAKMEKELEKPAINAVFQRLKNK	0	35	0	0	5	40	Accessory
NCTC13265_01624	-	death-on-curing family protein	-	MKYIELSEAIAIHEKIIEKTGGLSGYNETQIGYLASALEHIKNDDYYPTITDKITHLIFSCVKFHPFADGNKRTSIFLGMHFLDLDKILPKNINS	0	35	0	0	5	40	Accessory
LR59_01905	doc	death-on-curing family protein	S	MKYIELSEAIAIHEKIIEKTGGLSGYNETQIGYLASALEHIKNDDYYPTITDKITHLIFSCVKFHPFADGNKRTSIFLGMHFLDLDKILPKNINS	0	30	0	0	5	35	Accessory
NCTC13265_01627	-	putative protein	-	MAIKIEISGFDKDFLPVFESLAKSLSQNPILSMFFLIF	0	66	3	1	7	77	Accessory
NCTC13265_01633	-	putative protein	-	MIIVNDKQLKTLIVKKEHILKMHTQKISTSKQKIR	0	68	3	0	0	71	Accessory
Cj0976	cmoB	putative methyltransferase	J	MQENLLEKQFLNHPLYAKIQKLKALNLACNFSLDDSVNLSTNSQAKDEILAIAKELKPWRKGPFKIDDLFIDTEWQSFIKFNILKPFMNEISQKCVADIGCNNGYYMFKMLEFNPAKLIGFDPSIKYRLQFELINALAKTPIKYELLGVEDLPSYGLKFDVIFCLGVIYHRSDPIKMLKDLKAGLNKNGVVFLDTMYIEDEREIALVPNKTYSKIPNIYFVPSISALKNWCERAGFKEFEVLATKKTDENEQRKTEWIDSFSLENFLDPKDKNLTIEGYEAPKRVYIRIKI	20	63	24	109	37	253	Accessory
NCTC13265_01672	-	putative periplasmic protein	U	MQTTDEDPNINEDDKQASIDEASTQLSGNTCIVSDNFKAGNPCSR	19	20	0	21	14	74	Accessory
Cj0933c	pycB	putative pyruvate carboxylase B subunit	C	MAKKFIDVMDTSFRDGFQSVYGARVLMDDFFPAVEAAKEAGITHFEFGGGARFQSLYFYLNEDAFTMMDRFRAIVGKDANLQTLARGVNTVTLDTGNSELIDLHAKLFAKHGTTTIRNFDALNDVNNLKFSGECIVKHGLKHEITITLMDLPSNCKGAHDAPFYEKILKEILTAEIPFHSICFKDASGTSNPNKIYKTIKMARKILPQDTHIRLHTHETAGVSIACYLAALEAGVDGIDLAAAPVSGGTSQPDILTMMHALKGKDYDLGGLEEEKILRYEEVLKDCLKEYFLPPEATMVNPLIPFSPMPGGALTANTQMMRDNNILDKFPQVIHAMREVVEKGGFGTSVTPVSQFYFQQAFNNVMFGPWKKIAEGYGKMVLGYFGKTPVTPDANIVELA…	55	90	26	255	64	490	Core
Cj0912c	cysK	cysteine synthase	E	MKVYEKVSELIGNTPIIHLKKFGINVFAKCEFLNPSHSIKDRAAFEMIKDALDSKKINQDTTIVEATSGNTGISLAMICADLGLKFIAVMPESMSLERRKMITLFGARLELTPANLGMKGAVDKANEILLNTPNSFMVSQFENISNKNAHRKNTALEILRDLDNELDIFVAGFGTGGTISGVGEILKEKLEKVHIVGVEPLNSPLLSKGEAGSHKIQGIGANFIPAILNKEVIDEVITVSNEDAINTAKELAKSGLMVGISSGANVFAASMLAKKFPDKRILTMLNDTAERYLSTDLFA	52	88	26	249	64	479	Accessory
Cj0861c	trpG	glutamine amidotransferase	EH	MKKILFIDNYDSFSYTIIYYLKELGFECKVIKNDAFKKAKELEKFDFTHLIISPGPHSPKESKLSLKAIKYFKKNKKILGICLGHQCIAEVFGGRVSKIQNPMHGKISKLYFKKDPIFKGIKKEIEICLYHSLHISSMAKKCKILAHNSENIIMAIKHKKYPIYGLQFHPEAVLTQKGKKILKNFMKL	55	90	26	242	57	470	Accessory
Cj0849c	-	FIG00469420: hypothetical protein	-	MINTQLASQIANTQKNDLKVDNSTSKDKTNLKDNPKEALAQALKQNLGLSKDASSEEILAKFVQNETGTKLKELVNKLLDQINAQKNPDSPVLKQGKNLNLAPNFANELKTLSTELAKSDTFTQVLDRLNQILKPASEIKNNNLAPLFKNSGVFLEAKLKDALNEELLPKSFHSLLSTIKGLSSEKLSVQIAQLANTNLNPKNTLKELKNIINSSKNENKQILNQSSFKALLNLSSKLENFKNYISKNPSHAQEKITPIANKILKELNSIKNDFFKALNKPENLMIKDPNILKQTATAFEKLENTLKNILGNQASKIQDKENILENLLSNKENIKEEQLNHNTKNQDEEKHIKVSKEETLADDAKTDIKQDVKNEENLPKKEVNANLDSSTKTHEENIK…	0	65	26	14	9	114	Accessory
Cj0780	napA	periplasmic nitrate reductase	C	MNRRDFIKNTAIASAASVAGLSVPSSMLGAQEEDWKWDKAVCRFCGTGCGIMIARKDGKIVATKGDPAAPVNRGLNCIKGYFNAKIMYGEDRLVMPLLRMNEKGEFDKKGKFQQVSWQRAFDEMEKQFKKAYNELGVTGIGIFGSGQYTIQEGYAALKLAKAGFRTNNIDPNARHCMASAVVGFMQTFGVDEPSGCYDDIELTDTIITWGANMAEMHPILWSRVSDRKLSNLDKVKVVNLSTFSNRTSNIADIEIIFKPNTDLAIWNYIAREIVYNHPEAMDMKFIKDHCVFATGYADIGYGMRNNPNHPKFKESEKDTVEKENVITLDDEEATSLSYLGVKAGDKFEMKHQGVADKNWEISFDEFKKGLAPYTLEYTARVAKGDDNESLEDFKKKLQE…	55	90	26	254	64	489	Core
Cj0652	pbpC	penicillin-binding protein 2	M	MRMRLVVGFILLFFIFLLSRVYYLSIKSNVYYEELAKQNAIKTEFLPPVRGQITDRNGTLLAINDLGFSISIKPYLSIKKSNKGILDKELSELTNLFPDLNASKLAEIYKRNDSYYNQDFIKVVDFIPYDEIIPHYSELNLNKTIKIDPVVKRKYPFGKLASHIIGYVGKANLQDVQENEIAKLSNYTGKSGIERYYNDILQGEKGTRVYKVNALNQEVEQLSYTPAMSNDIELTIDIELQSYLTSLFEGNAGAAIIMNVNDGSILAAGSFPEYDLNPFVTGISFKDWDELSNSLDHPFTNKLINGYYPPGSVVKMGVGLSFLNSKNISPSTQYVCNGSIELGGRFFRCWNRSGHGPVDLKHAIKYSCDVYFYNGSLQVGIDQISETLSRIGFGAKTGV…	55	90	26	255	64	490	Core
Cj0651	-	putative integral membrane protein	-	MRRNLSAYKAKFNGAYVFLGFFFLIYQILGSTFVYTPLLYGIFFCYMFCLLEERERTFSKLDFRWYFSLFFLFFTDITYNFFIFSSWLAFFIFYYLCADWIKTNLKIGKFIPVVFVLCAYGIILFLDMILSYIGDEKIKILGWAYIVSVFIECCLAYVFFKGKI	55	90	26	255	64	490	Core
Cj0577c	queA	S-adenosylmethionine:tRNA ribosyltransferase-isomerase	F	MNKDLLLSSYDYTLANELIANYPTNPKEDARLLVFDRKNKEIFHTTFKNLHDFLPNCAIFFNDTKVIKARIYGNKASGGKIELFLHQPFLNSHNPLFLAQIKGRVKKDEILYFKEDLKARVVELLNDGLRKVHFFQNDKTLDTSNLYNLLDKIGHIPLPPYIKREDEKSDLKDYQSIFAKNLGAVAAPTASLHFSETMLENLRKKHEIYHLTLHVGAGTFKSVECENIQEHKMHSEFFNIPQQACEIIDSKQAILGVGTTVTRTIEYYTRTKTKNGFCDLFLHPQNPPIRQNHLLTNFHLPKSTLIMLVSAFIGREQCLKLYELAIKEKYRFYSYGDAMLIL	55	90	26	255	64	490	Core
Cj0528c	flgB	flagellar basal-body rod protein	N	MINPFKSKELVTGALAGRNLRNQLINANLANVDTPFYKARDIEFETALVNRANEIFKKNDKKELELAVTEEGHQKPWKFPDPSKSTIYLRDGHLARNDANTVDLDVETTEMSKNTVMITALDGVLRRQSNIFSSILDASSKLS	55	90	26	255	64	490	Core
Cj0509c	clpB	ATP-dependent chaperone protein ClpB	O	MANIQDFLTDNMLSNLESAVSLAIHSKNNEVAPLHLLWALSVDNASILNQILNKLNISKEALELEIKSRISKLATSSNVNRENIRFSNELINSLENAKGLMSANGDSYLSVDTWLISESQKSPIKEILAQFLDLREFQKELESLRAGRKIDSKTSDETLDSLNKFGIDLTLKASEGKLDPVIGREEEIERLMQILIRKTKNNPILLGEPGVGKTAIVEALAQRIIKKDVPKSLQNKKVIALDMSALIAGAKYRGEFEDRLKAVVNEVIKSENIILFIDEIHTIVGAGASEGSMDAANILKPALARGELHTIGATTLKEYRKYFEKDAALQRRFQPVNVGEPSVNEALAMLRGIKEKLEIHHNVTINDSALVAAAKLSKRYITDRFLPDKAIDLIDEAAA…	55	90	26	255	64	490	Core
Cj0508	pbpA	penicillin-binding protein	M	MKILKYIFSFFTLLFIAGFIYVAYLFTSADTEGYTFKEYKPPLTTQIYDRNGKLVANIFEQHRFYAPYEELPPRLIEALVAIEDTSFFEHNGVNIDAIFRAAVKIIKSGGKTMEGASTLTQQFIKNTELTPERTITRKIREALLAYKMETILTKEQILERYLNFIFFGHGYYGVKTAALGYFHKNLNELSLKEIAMLVGMPKAPSSYDPTKHLDLSISRANNVISRMYNLGWISKADYDTAIKEIPQVYDDTLTQNAAPYVVDEVIKQLSPNIKDLKTGGYKIILNIDLDVQNMAQNALKFGYDEIVKRDKDANLSTLNGAMVVVNHQSGDVLALVGGVDYEKSNYNRATQSMRQPGSSFKPFVYQVAINLGYSPMSEIADISRIFEGGAGNNEDWKPK…	55	90	26	255	64	490	Core
Cj0507	maf	Maf-like protein	D	MLILASSSISRANLLKTAKIDFRQVSFDYDENLNKNISPFLYVQKIVLEKERQFLSTLGKDFQNQNLLFADSIVCIDEKILTKAKDKKEAYEMLALQNGKYASILSAFLLVKPEKRVFSLSKTTLYFKNFDENALRDYVENDLYKGKAGCIMCEGFHQNFITQQVGNLSTALGLDIQTLKAYL	55	90	26	255	64	490	Core
Cj0497	-	ATP-dependent nuclease subunit B	S	MYRYLLFVLAAFFLAACGSSKINVVYPDYTKYKSNDFDLRVMKAYNYEYYKQYKEARDEFLSLYQDYNNTNFLENAFLLTLANNLDKQAELDNLAKPYLNQNDNLKRLSALYALNSNDINNAQKLMKELLTKKDSDPRNLELYGDILVKKNDLKNATKYYRSAYNQVQNEEILFKLIGIYAILNDILNIKNVLEFSRKTNGCTLKTCVLLAKIYFDEKNIEALKSIYKELYQLTKNKSFVLALVELLNSQGKTEEALKISLQYDLDDDVKLALYQNLKRFDDAKKMSLALYHKTKNKEYLLRTAVFEFEAANEAKKITPKVIDSVKEKFEQAIDKDSNALYLNYYGYLLIDYDLDVKKGIELVKLALEKDPQNLYYLDSLAWGYYKLGDCKQAWEILKQ…	55	90	26	255	64	490	Core
Cj0496	-	hypothetical protein	S	MIFDKNFSYAFDENACEKCGGKCCTGESGNIFASKEELEVLRKHLNLESKEFAEKYLRKVGFKMSFKEVECEDGFACIFFDTQKRNCSIYDFRPKQCRTFPFWEYFKTHQKELEKECIGICYLS	55	90	26	255	64	490	Core
Cj0495	-	putative methyltransferase domain protein	S	MSDLITLAQLSQGYRYNSDSLILADFILKQGIKGAVFDVGAGCGIIGILLKKNIANLSLSLIDIQKENIELIEKNLKSNKIQGDIFHDDFNQFQIIKKFDFIVCNPPFYRQGAYKSEDQHKAISKFQEFLPLHSFLAKTNSMLKPNGTLYFCYEALALDEICFILKDMKMKITKLCFVHTHQSKKARLVLIQVKKGSKSPCEILPPFFVYENEILSKQMQEIHLRFRLKSYDI	55	90	26	255	64	490	Core
Cj0493	fusA	elongation factor G	J	MSRSTPLKKVRNIGIAAHIDAGKTTTSERILFFTGMSHKIGEVHDGAATMDWMEQEKERGITITSAATTCFWKDHQINLIDTPGHVDFTIEVERSMRVLDGAVAVFCSVGGVQPQSETVWRQANKYGVPRIVFVNKMDRIGANFYNVEDQIRNRLKANPVPLQIPIGAEDNFKGVIDLVTMKALVWEDDTKPTDYVEKEIPAELKEKAEEYRTKMIEAVSETSDELMEKYLGGEELSLEEIKTGIKAGCLSLSIVPMLCGTAFKNKGVQPLLDAVVAYLPAPDEVANIKGEYEDGTEVSVKSTDDGEFAGLAFKIMTDPFVGQLTFVRVYRGCLESGSYAYNSTKDKKERIGRLLKMHSNKREEIKVLYAGEIGAVVGLKDTLTGDTLASEKDKVILER…	55	90	26	255	64	490	Core
Cj0492	rpsG	30S ribosomal protein S7	J	MRRRKAPVREVLPDPIYGNKVITKFINSLMYDGKKSTATTIMYGALEAIDKKGGEKKGIDIFNDAIENIKPLLEVKSRRVGGATYQVPVEVRPARQQALAIRWIISFARKRSERTMIDKLAAELLDAANSKGASFKKKEDTYKMAEANKAFAHYRW	55	90	26	255	64	490	Core
Cj0479	rpoC	DNA-directed RNA polymerase beta' chain	K	MSKFKVIEIKEDARPRDFEAFQLRLASPEKIKSWSYGEVKKPETINYRTLKPERDGLFCAKIFGPIRDYECLCGKYKKMRFKGVKCEKCGVEVANSKVRRSRMGHIELVTPVAHIWYVNSLPSRIGTLLGVKMKDLERVLYYEAYIVENPGDAFYDNESTKKVEYCDVLNEEQYQNLMQRYENSGFKARMGGEVVRDLLANLDLVALLNQLKEEMGATNSEAKKKTIIKRLKVVENFLNSNLNANTDSDEAVPNRPEWMMITNLPVLPPDLRPLVALDGGKFAVSDVNDLYRRVINRNTRLKKLMELDAPEIIIRNEKRMLQEAVDALFDNGRRANAVKGANKRPLKSLSEIIKGKQGRFRQNLLGKRVDFSGRSVIVVGPKLRMDQCGLPKKMALELF…	55	90	26	255	64	490	Core
Cj0478	rpoB	DNA-directed RNA polymerase beta chain	K	MLDNKLGNRLRVDFSNISKQIEIPNLLQLQKKSFDYFLNLDNGESGIEKVFKSIFPIHDPQNRLSLEYVSSEIGKPKYTIRECMERGLTYSVNLKMKIRLTLHEKDEKTGEKVGVKDIKEQEIYIREIPLMTDRVSFIINGVERVVVNQLHRSPGVIFKEEESSTVANKLVYTAQIIPDRGSWLYFEYDAKDVLYVRINKRRKVPVTMLFRALGYKKQDIIKLFYPIQTIHVKKDKFLTEFNPNDFMDRIEYDIKDEKGKIVHQAGKRLTKKKAEQLIKDGLKWIEYPVEILLNRYLANPIIDKESGEVLFDSLTLLDESKLAKIKEQKSFDIANDLANGVDAAIINSFAQDGETLKLLKQSENIDDENDLAAIRIYKVMRPGEPVVKDAAKAFVNDLF…	55	90	26	255	64	490	Core
Cj0444	cirA_3	TonB-dependent receptor, putative, degenerate	P	MVYHLNDNIALKGGVSKGYKTPAAKQLTNGYYNYANNNAYFGNPDLKPEESINYELGVDFMVFDFAHYSITGFITDFTNQISSEDLTGMQNDINCSNGIVCKRPINLGKTQTKGIEFAFNTKTYNGFSLNSSYTFMDNRYKDGQKNWFGGDRIENLPRHIAMLKLNYERGKFSSYIKTRARLDTIAKAKGGGNGSLPW	35	53	0	140	0	228	Accessory
Cj1623	-	putative membrane protein	-	MAFMNFSGFFYARNDLRLFKIEKKNELKSFFYKDYTLSSYKDDLNLNNEIFFYQSLKEGLFKENDEILVSNLGKKIILFRNFTQNCDNFNEAKLKQILLLFFLLLASVFFASLAMINEFGAIDLVFLMICLLLLVMGAINLGLLFKQIRILKSFSKEEMKEFLSLRMKKYTKV	55	90	26	255	64	490	Core
Cj1633	tilS	thiamine biosynthesis protein:ExsB	D	MKALALFSGGLDSMLAMKLITAQGIEVKALNINIGFGSTSDKSEIMKKRAAMVGADFEMIDVRNSYLQEVLFNPQYGYGKHFNPCIDCHAFMFKTALAMLKEENASFIITGEVLGQRPMSQRSDAMAKVKKLALDEEDLILRPMCAKNLPLTKPEREGWVDREKLEGISGRSRKRQLELAAKFGLEDFESPGGGCLLTLDSFAKKIRDFIEFDKDMQVNDAQLLKYGRHLRLPNGAKMIIGRNELENTLLKGLKTPKYEVIELGDLIGAYSLVDEKISEKDLELALKIALTYTKHEVGKSYELKFKNQAYTSIAFENKADINQFFIS	55	90	26	255	64	490	Core
Cj0391c	-	hypothetical protein	-	MQVNTFSNIASMAQTQVSNKKADDAKENTKDKNVQSANSSKDVDKNTLEKLNALGGKGITQIYLVQFQQQTMNAVIGSSNAQTGLDSLLNGANLDTAKSILTNIDFASLGYSGKNPLDMNTDELQQLVSEDGFFGVENTANRIADFVIKGGGDDVEKLKKGLEGMKKGFEQAEKMWGGELPQISQDTIDAALKKVSDRIDELGGKTLDLQA	55	90	25	255	64	489	Core
NCTC13265_00510	bioC	hypothetical protein	S	MKISNLIQNENSQELILVFGGFASHPSHFAHLKSDKNVVLVYDYENLDFKFDLKSFSKITLIAFSMGVCVASRVLKDIEFSQKIAINGTPFGIDKLKGIHPAIFAKQIKKFDLTAFKKSLFKECKNEAKNFIFKDEKDLKTELEKLFEFTSKECNENFIWDKIYSSNNDEIFPQNALKNTFSKLIFLNEPHFAFFHFKTWDEI	14	31	0	0	0	45	Accessory
Cj0131	-	putative peptidase M23 family protein	M	MAKRKGKTYLSVLILVLIAILIFFISRLSIFEKNPPQILMPDVVYTDLKKPILVHIKDDESSIKNVQIILHKDDNTSAMVIADEKISNLKDITLQVALPKFGYKENVKSFVLEVIAKDSSFWNFFSGNEARKQIAVLVDNTAPKINIISNSYQIEQGGAGAVVFKADDANLDKVYIETNKGKIFKATPYVKEGYYAALIAWDARDEEFRAFVIATDKAGNISKERIRYYFVNRKYRVSNINLTDKFLDGKIENLANQYAPKDNNLNRYEKFKFVNETLRNSNEKLIHEITSKVPEEKIDNFDLNLFLPLKNGMKVADFADHRYYSYNGQFVSDSYHMGLDLASVAQAPIISNNGGKVVFAAENGIYGLNLIVYHGFGVYSLYGHCSSKNVDLDEMINKQ…	55	90	26	255	64	490	Core
Cj0662c	hslU	ATP-dependent Hsl protease ATP-binding subunit	O	MNLTPKEIVKFLDDYVIGQKKAKKIIAIALRNRYRRMQLSPELQDDIVPKNILMIGSTGVGKTEIARRLAKMMGFPFIKIEASKYTEVGFVGRDVESMVRDLANAALNLVKNEQREKNKDKIDEFIENKILEKLLPPLPKGISDEKQEEYKNSLEKMRTKLRNGNLDESTIEIEISQNMFDTNPNLPPEMGAMQDIVKVIGVGSKKVKKEMKIKDAKNALKNEAGEKILDQESIKSEALKRAENEGIIFIDEIDKIAVSSGNSNRQDPSKEGVQRDLLPIVEGSNVQTKIGTLKTDHILFIAAGAFHLSKPSDLIPELQGRFPLRVELDSLDDKALYEILTRPKNSLLKQYSQLLKTENLELEFNDEAIKEIAKIASRANEEMQDIGARRLHTVIEKLL…	55	90	26	255	64	490	Core
Cj0718	dnaE	DNA polymerase III, alpha chain	L	MSQFTHLHLHTEYSLLDGANKLKELALTLKEQGATSVAMTDHGNMFGAIDFYQTMKAQGLKPIIGMEAYLHNHDELDDKSSRQRFHLCLYAKNEIGYQNLMYLSSQSYIKGLYYYPRINKKLLEDYSEGLICSSACLQGEVNWHLNTYSERNVRFGAKGYEAAKEAALWYKKVFKDDFYFEIMRHGIGDQRMIDDDIIRLSKELNIKIIATNDTHYTFKERAAAHEVFMCIAMGKKLNDPDRMRHSVHEFYVKSPEQMSELFADIPEAIENTQEIAQKCNLELNLGNPTPPNFKFTREYAKDHNIILPEETKEFSFDNDDMVFEELCKKGLEERLKFIDESKHEEYKQRLEVEINIIKNMKFSGYMLIVHDFIKVAKDKGIPVGPGRGSAAGSLVSYCL…	55	90	26	255	64	490	Core
Cj1481c	addA	putative helicase	-	MSQFEPFLALEASAGSGKTFALSVRFVALILKGARINEILALTFTKKAANEMQKRIIETFLNLEKENKTSECNELCKLLGKDKEELISLRDAKKEEFLRTELKISTFDAFFGKILRVFALNLGLSSDFTMSEERLDVREIFLKLLKKDELKDLAYYINLVDEKENFFNELEKFYENAYFQNRPKILNPTKAYINKAYSELRSYCLGLTHVKNYKNLCDNFKSEVLDLSVFMQSSFMTKFESTKYLQDLESTNLHFSAKRMEFINALNTYAIELENYKIANLMNLLNHYSEAKNIFHKDKNTLNFQDVSKKVYELITSEFKDMIYFRLDGFISHLLIDEFQDTSVIQYQILRPLIAELVSGEGVKKNRTFFYVGDKKQSIYRFRKGKKELFDLLKQEFSQ…	55	90	26	255	64	490	Core
Cj1478c	oprF	outer membrane fibronectin-binding protein	M	MKKIFLCLGLASVLFGADNNVKFEITPTLNHNYFEGNLDMDNRYAPGIRLGYHFDDFWLDQLEFGLEHYSDVKYTNTNKTTDITRTYLSAIKGIDVGEKFYFYGLAGGGYEDFSNAAYDNKSGGFGHYGAGVKFRLSDSLALRLETRDQINFNHANHNWVSTLGISFGFGGKKEKAVEEVADTRATPQVKCPVEPREGALLDENGCEKTISLEGHFGFDKTTINPTFQEKIKEIAKVLDENERYDTILEGHTDNIGSRAYNQKLSERRAKSVANELEKYGVEKSRIKTVGYGQDNPRSSNDTKEGRADNRRVDAKFILR	55	90	26	255	64	490	Core
Cj1477c	ppaX	putative hydrolase	S	MNKTILFDLDGTLIDSTDAILNSFQGVFKALGLTSKNNEEIKNLIGYPLEQMFRMLYPDKVNLSKEFVLAYREIYAQIYLEQTTLLPKAKEALELGSEIADLGIVTTKGGKFTPILLDYLGVKKFFKTLITLEDVTNPKPSSEPIILALKRLNKTQENAYMIGDTILDIQAAISANITPLALTCGYGNENELKTHSMVFLNAYEAVNYIARLN	55	90	26	255	64	490	Core
NCTC13265_01596	-	hypothetical protein	I	MQEKINELKDYAELAQASYFYFDLEDCILQENETIITLNELLNLSYNGKIAGKKEKVGQKYSFISKGELNGEFGELQTKNFIQRYEVQFHQPNTTSGFSATLFYDKQKDEFIVGFRGTEGFWNIDTMQDITLSLNGNIQSSSLLEFLEQVNKIIKNKHKRIIFVGHSLGGYLAQMALIYCDIKYKDKLSFSPNEVYTFNAPSVYGWNFPNIAINPNTIKIMQDLLGKYTIDVSEKITHIYDNGKIEIIASAQYGASNALGIYTGKNDHSIKPLVNTLYFYSYLLELDANYNKVKDKSLSECIEYLNHFMKNIQIYTETFVLKNNAINNKNFALKNGPLGLFRSSPEKINHFEYFLSLIATIMQETNGILEELGDNYYASYKAPTISQTKIIDFILKAQE…	0	20	0	0	0	20	Accessory
aLocus tags for accessory genes based on C. jejuni reference strain NCTC13265 genome LR134498.1 (NCBI accession), while locus tags for allelic variants of the core genome refer to C. jejuni strain NCTC11168 (NCBI accession: AL111168.1)
bclusters of orthologous groups (http://clovr.org/docs/clusters-of-orthologous-groups-cogs/);
cnumber of genomes assigned to a particular lifestyle carrying the gene or allelic variant (pig, cattle, chicken, host generalists, others)
dindicates that a gene belongs to the accessory (A) or the core (C) genome content of C. jejuni

## Sheet: Table S5 (Pig)
Table S5: Overview of pig associated accessory genes and core gene variants identified by k-mer mapping.
Reference Gene Namea	Alias	Predicted Function	COG Familyb	AA	# Cattlec	# Chickenc	# Pigc	# Generalistc	# Othersc	Total	Core/Accessoryd
Cj1019c	livJ	branched-chain amino-acid ABC transport system periplasmic binding protein	E	MKKLTLTLSVLTMVNCLYAKDINIGVVLPLTGTVAAYGQDVFNGIELANKLQPKLSNGDVIKLITIDTKGDKLETSNGVNRLIATDKVLGIIGEATTPNTIQAISIAEEKKIPLIAPVASGDKLLDKKKYASRVCFKDSFQGDKFATYVSKDLGLKNAVIIIDQSNVYSLGLARAFENSFKNNGGKIIKKLVINSGDKDFRAVVSQLKSLNPDFVYMPIYHPEAALIARQARQIGFDKLLAAGDGVNNQTFIDLGGSAVNGVIFTDSFDYNNPSTQLGKDFVAAYEKVKGTKELPAFSAMGADAYFVMLNAMNACVDNLSSECINSKIHQTKDFQAVGGVITIDESGNAIRSVVIKEIQNQKQNYKTIINP	55	90	26	255	64	490	Core
Cj1033	cmeF	integral membrane component of efflux system (multidrug efflux system CmeDEF)	V	MFKLAINRPITVLMFFLAFMIFGLISAFSMSVNLFPNVSIPLIKITSKVNGDLNFVESKVTKEIENALSEIDGVKTITSAAYDNFSVSVVEFKLGKNLEVAANDVRDKIGTLSLPSKPEIEKIGSDSGSAISLFLYSKDKLQLMREINDKIKPFLQRVEGVGKIEAKGFLEPQIRIELKPNELRKYNLNALDVANIIKSQNFKQALGELNNNQDNYIIKGYFEATNLEELSNLRIKTGVFLSDIANISSLYEDEKQSALYEGKEGVLLELGKITNYNTLEMIKNVKNALPILEKQIPKDISINMLYDKSLNIHKHLSQVIFDMVLGIFLTLVIVFLFLRNLSATLIACIAIPTSIISTFFIIDLLGYDLNRLTFIALTLSIGIFIDDAIVVIENIAKKL…	54	85	26	220	60	445	Accessory
Cj1034c	-	putative DnaJ-like protein	O	MQIVQTLETINVNTDDISVFQYFKDLITKNFTKVIGRKNKIFSFFEENEIPQRRYFLKVLDQKYRKSTNEGIENLQDAHFKTFRLNFEQNNMLKPMLFIKIDFAAGRILMKLSSNEKLFVTYIRNYFQDYNIEYNEMTNILILEYKNENTLELFEAFADESEHLKYCVNFEVDREEYKKFRQNIHNKENMKWKFNALAKLFSNYFNTLECTPQNDLSEIRQKYLILVKLYHPDFHQGKSAIEKAYAREQFEKIQIAYDNLKALYKNNT	55	90	26	255	64	490	Core
Cj1037c	pycA	acetyl-CoA carboxylase, biotin carboxylase	I	MNQIHKILIANRAEIAVRVIRACRDLHIKSVAVFTEPDRECLHVKIADEAYRIGTDAIRGYLDVARIVEIAKACGADAIHPGYGFLSENYEFAKACEDAGIIFIGPKSEVIHKMGNKNIARKLMAKNGIPIVPGTEKLNSYSMEEVKIFAEKIGYPVILKASGGGGGRGIRVVHKEQDLENAFESCKREALTYFNNDEVFMEKYVVNPRHIEFQILGDNYGNIIHLCERDCSIQRRHQKVIEIAPCPGISDNLRKTMGVTAVAAAKAVGYTNAGTIEFLLDDYNRFYFMEMNTRIQVEHPITEEITGIDLIVRQIRIAAGEILDLEQSDIKPRGFAIEARITAENVWKNFIPSPGKIGEYYPALGPSVRVDSHIYKDYTVPPYYDSMLAKLIIKATSYD…	55	90	26	255	64	490	Core
Cj1039	murG	putative undecaprenyldiphospho-muramoylpentapeptide b-N-acetylglucosaminyltransferase	M	MTIALTGGGTGGHLAIVRCLLESAIKKNIECIYIGSQNGQDKAWFENEVRFKEKFFLSSKGVVNQSKFGKISSLLHTLKLSKDCREIFKKYHIQAVFSVGGYSAAPASFAALFSHLPLFIHEQNSKSGSLNMLLKPFATKFFSAFEKECSPYPVANKFFDNARIRKELKNIIFLGGSQGASFINELALNLAPKLQEQNIKIIHQCGKNDFEKCKKHYQSLNIQADVFDFSSNLEEKMKNADLAISRAGASTLFELCANTLPAIFIPYPYAAKNHQYFNAKFLQDQALCQIFTQDSINLDDFFKAMLKLNLEDISTRLQNIAQKNGGDILLEKALI	53	90	26	255	64	488	Core
Cj1040c	yeaN	membrane protein, putative	P	MLFVFDSKTSIIISAFIMGFPWGGVFGIALLFIAQKSSNTQVAAKLSALAQGFGYLIAAQGQWIIGFLHDKFENFSLAILMLIFVGILVNIFGYLSYKSQVIR	0	0	25	0	10	35	Accessory
Cj1040c	yeaN	putative transmembrane transport protein	P	MVDFFVLRKKALKKINLFTNAITWKITLFMGFQSFLAYSLFFWYVQIVVEKGFDKEFATNMVLFAQLVAAPVSLFGPLLLGKLRQNLHTPYSKFV	1	0	26	14	0	41	Accessory
Cj1040c	yeaN	Putative transmembrane transport protein	P	MIVAFNLRAPITAIGPMIDVIKDVYGLNSTFAGVLTSLPLIAFGSISFIVGYFSPIRAIIVGIFLIFIGEILRSYTGMYGLFLGMLGIGCGIAIANVLLPSFIKEKFSKK	0	0	26	0	4	30	Accessory
Cj1043c	tenI	putative thiamine-phosphate pyrophosphorylase	H	MWDKKIIAISDRKCVEIDFLKQIEKLAKAKVDAIVLREKDLSEFEYYDLAKEVLSICTKQKVTCFLHFFDRECLKLGHRYFHAPLSLLRKEPKLVKYFHILGTSVHSKEELLEAMSYKVNYAFVGHIFESSCKVGLEPKGLDFLKSLLKFSQIPLYAIGGINAQNIENFKDINIAGVCMREILMKEKDLKTYIQVCKERLYHE	55	90	26	255	64	490	Core
Cj1044c	thiH	thiazole biosynthesis protein ThiH	C	MQDYMQYLPHMQEIKSEILNKVLTQVQSYDESQFSAKDVKNALNQTHLSIEHLKALLSSTAEDFIEELAFKSAKVKQKYFGNSISLFTPLYLSNYCNSKCVYCGFQKGNKIARAKLSEAEIHEEMQAVAKSGLEEILMLTGEGREFASVEYIANACKIAREYFKVVGVEIYPMNEDEYKILHEKGCDYVTVFQETYNALKYSKIHLAGEKRIFPYRFNAQERALKAGMRGVAFGALLGIDDFRKDALATALHAHFLQQAYPHAEISISVPRLRPIINNAKIHPKDVSEKRLLQVLCAYRLFLPFAGIIISSRERIGFRDEVIKLGATKMSAGVSVGIGEHKGEKKGDEQFEISDDRSVDEILAMLKRSNLQAVMSDSIYVG	55	90	26	255	64	490	Core
A6J90_06670	Z012_06150	Type II restriction endonuclease	L	MNKVELGSNTAKNGFKNENFVVNTFNNWQNDTLAQSWLKAMNYNINDIQNVKAQKIKGSFKADVQVVILVQIKLQNLQDVQNIQVKLVSNPQGFNQVDKRWLKNYNELWNFPSELLEILQYFTGEKSPKIKNPKDKRRMFLTEFTKEEQEQVINFFIKNQALIVNDILKGRGQFASEWFLVILKIEKQDLKWLLKPINEVINFYSGEVLITDRGSLKIGKITMQRKGGDNGRISANMLQFKINPCELFTEIIKRD	0	0	26	0	1	27	Accessory
A6J90_06675	dcm	cytosine-specific methyltransferase NlaX	H	MKFIDFCSGIGGGRLGLEKAGFTCIAFSEIDKAAIKTYKRLFDTKNELELGDLTKINPEILPDFDLLISGFPCQSFSIVGKREGLDNKEKGQVIFYLADILKIKQPNFFILENVKGLLNHDKGQTFQKILELLKSLDYEVSTKLLNSLDFSLAQSRERVYFIGIKKSLNKIFKFDFKEKKKPNIKDFLNPNDENILNRNKYETFLRYLQNKYNKNRFCLEELLENDFLILDTRQSDLRCYQDKIPTLRRDRQGILYVYNKNFYILSKIEALKLQGFGKINNLEDKIKNIKQSDILRQCGNAMSVNVIESIAKSLKEQIDE	0	0	26	0	1	27	Accessory
Cj1045c	thiG	Thiazole biosynthesis protein ThiG	H	MQENLKNDKLKIGKYDKLKIGKYEFDSRFILGSGKYSLELIKSAIEEAKAEIITLALRRANTGEIANILDYIPKNITLLPNTSGARNADEALRIARLSRELGCGELIKIEVISDSRYLLPDNYETIKACELLAKEGFTPLPYMHADLYAARAMRDAGAAAIMPLAAPIGSNKGLCAKEFIQILLNEIDLPIIVDAGIGSPAQACEAMQMGVSAVMINTAIAEAKDIALMARAFSLAVNAGRVAFLAGLASVSEAKASSPLTGFLRD	55	90	26	255	64	490	Core
Cj1052c	mutS2	putative mismatch repair protein	L	MNDTKEELISKLDLNSYLEEFKALFARDKEIFLQGDSNLHFKRIHELCEVEFPTMPELSNLDKALVHLSKQGILHLDEIFEFVKIFRYFEKLKKIKLGTNLDSWLQKIEFVSGALELCLNFDEKGELKESLDERLVNLNAALRLKNESIIAEFKKFCYTKALMPYLIDTQIHLINNLEALLVRGGFNHAIKAKIIGRSSGGGFYIVPLSVENLQNDIEKIKNQKEEIYYEYAKNFSAFLAKNLPFLKFINTAFDLFDHYSARVLLAKKRDFEFVLCDQSTDLVLKNFAHPALKNPKSVSLEFKKQVLIITGVNAGGKSMLLKSMLSAAFLAKHLLPMHIKASESKIGTFKEFDAIIEDPQNVKNDISTFAGRMLHFSRLFSKKNLLLGIDEIELGTDFE…	55	77	26	255	62	475	Accessory
Cj1097	sstT	putative transmembrane transport protein	E	MFSKIIQSYAKGNLIVQICIGIALGMLIGISSKEISEIANLLGILFTSALKAIAPMLVFILILTSICTKDFSQSGAKIKNIIILYIVGTFLASACAVLANFFFPVKLVLDGVQTATNSSPTHMSEIFKDLLFKIVDNPINALSSGNYLGILTWAIAGGIALKHCSNEAKQVFIDINEGVLKIVKFIVKLAPFGIFGLVANSVAQTGVQGLLSYVKLLILLVATMLFVTFVINALIVFFYTRKNPFPLIFICLRHSAFFAFFTRSSAANIPVNMALCAKLGIDKEFYGISIPLGATINMAGAAVTIAILSLTAANTVGIEISLLQAFLLSIIATFAACGASGVAGGSLLLIPLACSLFNIDYDIAMKVVAIGFIIGVIQDSVETALNSSTDVLFTAICSK…	49	88	25	236	48	446	Accessory
Cj1124c	pglA	GalNAc transferase	M	MRIGFLSHAGASIYHFRMPIIKALKDRKDEVFVIVPQDEYTQKLRDIGLKVIVYELSRASLNPFVVLKNFFYLAKVLKNLNLDLIQSAAHKSNTFGILAAKWAKIPYRFALVEGLGSFYIDQGFKANLVRFFINNLYKLSFKFAHQFIFVNESNAEFMRNLGLKESKICVIKSVGINLKKFFPIYVESEKKELFWKNLNIDKKPIVLMIARALWHKGVKEFYESATMLKDKANFVLVGGRDENPSCASLEFLNSGVVHYLGARSDIVELLQNCDIFVLPSYKEGFPVSVLEAKACGKAIVVSDCEGCVEAISNAYDGLWAKTKNAKDLSEKISLLLEDEKLRLNLAKNAAQDALQYDENNIAQRYLKLYDRVIKNV	55	86	26	253	64	484	Accessory
Cj1133	waaC	heptosyltransferase I	M	MKIAIVRLSALGDIIQSAVVLQFIKNFKKDIEIHWFVDEKFEGILKNHPLINKLYALPLKDKKILKSLKILLKARKNNYNAVIDLQGLIKSAIISRILSRNNFGFDKNSLKESFAHNFYNQKLELDYNENVFVRYLSLTSFMLNTDFNVKNLAFKQDVFNVDENLKQLLNNKLKLDKNKKNILIHVGSSVENKIYPKTKLAILCKLLINEFQQAKIWLAWGNVKEYEFAKEVLNLSGIDETHIELAPKFSLEELMAFTKMVDLIIGNDSGPTHLAFALNKASITIFGATPSYRNAFQTHINKIIDAGKKIQNAKHIDKSDFCITRIEEGDIFKLAKGLLNEK	55	90	26	255	64	490	Core
Cj1210	yohD	putative integral membrane protein	S	MQDMIDTLIKYGYIVLFFYSLGGGMVGILAAGVLSSQGKMDLSFCITLAFIANTIGSTLLFILGKYYKKDIMPYFKKHRRKLALAMMKTKQHGIILLVTQKFIYGLKTFIPIAAGMAKYNFIKFFIINTLASLAWAIVLGFAAYTFGYVIEAIFDKLSLYPYAAPLFLLFLAGIIWLYLSKFSKK	55	90	26	252	64	487	Core
Cj1211	comEC	putative competence family protein	S	MSLWNSFFYSFKEFHYLFLSVVIIFIFNILLEYNNFLNFKNQKHYFINNALLTHQYIKYNKKNKKYWVLKLQTENFTFYTTSFKDLNLSKNQLLSLRIITHNINFRDYLSKSFYAPSYDFEKLKEKEYNPIISYFLNQHTNEKIKEFYGALFFALPISLELRNDVNYYGIAHLIAISGYHIGLLFSLIFFILAPIYSFFQKRYFPYRNLRLDLSILIFTLLLAYACLIGFVPSFVRSLIMAFWVFYLLCKNIKIINFFTLFCSILLCISLYPRLLFSIGFLFSILGVFYIFLYMHHFANKFNNLINIILLNIWTFFAMVLPVLYFFPLISYQQILGIILSGIFVIFYPLVLFLHLINYGDLLNFILDEFFKFKIYGTNIHIPFWIFISYLIASLISVRF…	54	87	25	231	60	457	Accessory
Cj1213c	glcD	putative glycolate oxidase subunit D	C	MKKEFEQYFKRFLGEENAYFDEIHKRAYSYDATKKHYLPDGVLFPRNEEDIARILKFCNENNIIVIPRGSGSGFTGGALAVNGGVVLAFEKHMNKILEIDLENLVAVVQPGVINIHLQKEVAKYGLFYPPDPASMEYSSLGGNVSENAGGMRAAKYGITKDYVMALRAVLPSGEIIRAGKRTIKDVAGYNLAGILIASEGSLAVLSELTLKLIPLPKFKKTAFAIFPSVKSAMNAVYKSLASGVSPVSMEFLDNLSIRAVESKFNKGLPIEAGAILIADVDGNVKEAIDEDLRNLEHYFLEAGASEFKIAKDEQETADIWFARRNCSQSIAMYGTLKLNEDITVPRSKLPTLLEGIDEISKKYGFKIPCFGHTGDGNVHTNVMVPDKNDKEQVKKGYEA…	55	90	26	255	62	488	Core
Cj1218c	ribE	putative riboflavin synthase alpha chain	H	MFNGLIREIAEVQSYQNNTLSLKAKYRPNLGDSIAVNGACLSVTKLYEGGFEVELSRESRTHIVIENLKDKVHIEPALRYGDRIDGHLMQGHIDFIGILEKIQKDENGVDFYISLPKEAMKFMAEKGSIGVDGVSLTINEILKNGIRLTIIPITFKETLFKDYQVGRKINIESDLLARYIYAQLQGKNKGLSWEEVERISYLY	55	90	26	255	64	490	Core
Cj1219c	ytfN	putative periplasmic protein	S	MKKIFYGVIAFVVVLLIAIYTILFTSFGNNIVANIAQKKIKESAGLDVNITHFNLRFSSLELQANIANMADFNLKGALSPFKLGFDLDYLISLNQNYAKNLGLNLNQNLSFGGKIQGKASDFTLDGKGYLLGSNVLLNARMYNYSPIALNLDAQNLKIEEILHLLSYSSYAKGFLNAQAKISAQNLKPDGNIIIKLDTSYINYEAIKKDFSLDLPLNSNPKAEILANVKEDKIYAVSKIYNDYLNLQTQKTLYDISKNALSTDFNLNIPSLVKLEKLTKTRLNGSLGVVGQVSVVNNILSSLNAQVIGLGGEIKASLKNNKIFADINEASLEKLLALAGYGALVSGNLNAKLLNADLDFSNFDLEAKINNAKINTNELKKIAKIELSNTIFSFDAKANA…	55	90	26	255	64	490	Core
Cj1221	groL	60 kD chaperonin (cpn60)	O	MAKEIIFSDEARNKLYEGVKKLNDAVKVTMGPRGRNVLIQKSFGAPSITKDGVSVAKEVELKDSLENMGASLVREVASKTADQAGDGTTTATVLAHAIFKEGLRNITAGANPIEVKRGMDKACEAIVGELKKLSREVKDKKEIAQVATISANSDEKIGNLIADAMEKVGKDGVITVEEAKSINDELNVVEGMQFDRGYLSPYFITNAEKMTVELSSPYILLFDKKIANLKDLLPVLEQIQKTGKPLLIIAEDIEGEALATLVVNKLRGVLNISAVKAPGFGDRRKAMLEDIAILTGGEVISEELGRTLESATIQDLGQASSVIIDKDNTTIVNGAGEKANIDARVNQIKAQIAETTSDYDREKLQERLAKLSGGVAVIKVGAATETEMKEKKDRVDDAL…	55	90	26	255	64	490	Core
Cj1226c	cprS	putative two-component sensor (histidine kinase)	T	MNKSSIFYTITFIFIFAGVSVILGFLWLIEYDQQNYTRELNTKYSLIANARLLNFAGVISEKEFEEQTKNYNKMDEITEAKQIRKILFRGDVLARVEVNNGLIEIISYNRQVYLNIIYDGKVYLYKDQDYQTYRYFIIKAIAVAVICILVLLYIYIFKKLKPLKRLKKQIDKFAQGKLNDIEDVSTGMDEISQVSEAFYQAIVQIRKLNQSRQFFLRNIMHELKTPITKGLLTLEMIEDNKYKERLNGVFTRLEILINEFAAIEQITSGAAFINRKKYNILDVLDEAKEIAMRDDSNIRIFMEESFFVNVDFKLFTTAIKNMIDNGIKHSEDGFVQIDIIDDYICFKNRGPELNNTLEYYTQAFTQGSKQKSSFGLGLYIVNTILETHGMKLDYLYEDG…	55	90	26	254	64	489	Core
Cj1228c	htrA	serine protease (protease DO)	M	MKKIFLSLSLASALFAASINFNESTTTANRVNPAAGNAVLSYHDSIKDAKKSVVNISTSKTITRSNRPSPLDDFFNDPYFKQFFDFDFPQRKGKNDKEVVSSLGSGVIISKDGYIVTNNHVVDDADTITVNLPGSDTEYKAKLIGKDPKTDLAVIKIEANNLSAITFTNSDDLMEGDVVFALGNPFGVGFSVTSGIISALNKDNIGLNQYENFIQTDASINPGNSGGALVDSRGYLVGINSAILSRGGGNNGIGFAIPSNMVKDIAKKLIEKGKIDRGFLGVTISALQGDTKKAYKNQEGALITDVQKGSSADEAGIKRGDLVTKVNDKVIKSPIDLKNYIGTLEIGQKISLSYERDGVNKQTSFTLKGEKENPKGVQSDLIDGLSLRNLDPRLKDRLQ…	55	90	26	255	64	490	Core
Cj1231	kefB	putative glutathione-regulated potassium-efflux system protein	P	MDNFLEIFLITVAIAIVLNVIFKKFEIPTIIGYIAAGEIISEIYHLSGKGEITHIAEFGIVFLMFTIGLEFSFKHLMAMKQEVFLNGSLQMLTCGFVFMLLAIGILGLGDKSATIVGFALALSSTAVVLKILNDNGDINEQYGRKALGILLFQDIAVIPLLLLVDIFSSNNQNIEKLLFTTLISALILITLLFFIGKYLVDRIFRLIIHTSSQEIFISTVLFMVIGASFLANYFGFSYSLGAFIAGALIAETKYKHKIEADLIPFRDLLLGLFFITVGMQIQLDVVAQNWFLIIVLTLLVMALKFGIVFGFLFLYTKKRVALKTAFAIAQIGEFALAIFSLLQAKNMLDTKTSQILIVVSILTMIITPFILNNIRKITNVVEDIALNTNAVQNIDSNIK…	55	89	26	254	64	488	Core
Cj1253	pnp	polynucleotide phosphorylase	J	MQYSIEINKNTEIFDIDKVAKQAAGAVLMRQGKSVVLATVAREEKQVEEDFLPLTVQYIEKAYAAGKIPGGYVKRETKPSDAETLTARIIDRSLRPLFPKGYAYPTQIVVMVLSADPKVDLQVMSLNAASVALYLSDIPMKAPICGVRIGKIDGNFILNPNNEELQNSTLDLYVAGVKDELLMIEMRALPDQKENEIFIEAPYADVLTQTTSQNMNELSEDEILEALNLAQKAILNGSNAYEEAFSKHKKNSKIELKNEIEHPKILAFIENNFQKQIKEAINQMAKSERASELNKIAKEILNLEIAKDWSEESVLNTLAKVKRKLIREQILNEGKRADGRSLNEVRPISIETNILPNAHGSCLFTRGQTQALVIATLGGENDAQMIDLLTEKNPISERF…	55	90	25	253	64	487	Core
Cj1257c	mdtG	putative efflux pump	EGP	MENFNRTLLVCWFGVFTTSMGLSQIAPILPFYIKELGHVDTSEIAFYSGLAFGITPLFMAVFSPLWAFLGAKYRYKNMLLRASFGMSVFSFAHSALEVVFVRGLTGIISGFTSAAVVFIAVIAPKEKVAYALGTLSTASISGSLLEPLFGGFVAEFFSISAVFDVVAFLITCSFVTIYFFIHGRKIQKEAKKNTQKVKENKTLVIVLFITTFVIQFGIFGVMPILSIYVEQIHQGGNLALWVGIVVAANGISNLFFAPKLGKIADKIGPSKIIFRALIFCGICFYLQAVASNVYTLIFVRLLIGVGLGGLLPCVNALLKKSVSAKNLSVIFGFNQTCQFLGNFCGAFGGGLMASHFSVEFVFTFVCLIFIINAFIFLAFEKKYIFSNQGL	54	88	26	245	57	470	Accessory
Cj1283	ktrB	putative K+ uptake protein	P	MKQFGLDRRTFKILLAGYIIIALFGALLLHSSWAHTTPIDFLDAFFTSTSAVSMTGLVVKNTAVDFTLAGQIIILALVQIGGLGYMGIGLFVYILIRKKVGFSARNLLKESLFYPSMDGLFKFFKKVLLFIFTIELIGAILLTMRFALEMNFKKALWFGIFHSISAFNNSGFTIFEHGLIAYKHDIAINLIITSLIIIGGLGYFVLVELYFFQRKKLQNLSLHTKMVVVASIFLIFSSTLIIFAFEYSNPQTIGHFSFFDKILSSYFIAINYRTAGFNTLDMGHLHDASLFFGSLFMVIGGAPGGTAGGMKVTTVMVLLLYAYWSIRDGRVRIFGHEIPRETISKAFIIAVGSAVYIVIAVILLSLLESKFDFIALLFETSSAFATVGISVGNGGTLSL…	55	90	26	255	64	490	Core
Cj1290c	accC	biotin carboxylase	I	MEIKSILIANRGEIALRALRTIKEMGKKAICVYSEADKDALYLKYADASICIGKARSSESYLNIPAIITAAEIAEADAIFPGYGFLSENQNFVEICAKHNIKFIGPSVEAMNLMSDKSKAKQVMQRAGVPVIPGSDGALAGAEVAKKLAKEIGYPVILKAAAGGGGRGMRVVENEKDLEKAYWSAESEAMTAFGDGTMYMEKYIQNPRHIEVQVIGDSFGNVIHVGERDCSMQRRHQKLIEESPAILLDEKTRTRLHETAIKAAKAIGYEGAGTFEFLVDKNLDFYFIEMNTRLQVEHCVSEMVSGIDIIEQMIKVAEGYALPSQESIKLNGHSIECRITAEDSKTFLPSPGKITKYIPPAGRNVRMESHCYQDYSVPPYYDSMIGKLVVWAEDRNKAI…	55	90	26	255	64	490	Core
Cj1311	pseF	putative acylneuraminate cytidylyltransferase	M	MKNLCIIPARGGSKRIPRKNIIDFLGKPLIAYSIENALNSGIFDEVVLSSDDEEIIEVALKYGAKAPFVRDKNLSDDYASSTAVVQNAIEILQSQNQIYDNVCCLYATAPLLNKDILKQAYEKFIQNQSKFLFAATEFEYPIQRAFYLNKNNQVYMFDEKHYKSRSQDLTKAYHDAGAFYFGTSKAWLEEDFIFKPHSSVFVLPRNLVCDIDTIQDLEFAKILYKVNHESTF	55	90	26	254	62	487	Core
Cj1312	pseG	nucleotidase specific for PseC product,UDP-4-amino-4,6-dideoxy-beta-L-AltNAc	M	MKVLFRSDSSSQIGFGHIKRDLVLAKQYDDVSFACLPLEGSLIDEIPYPVYELSSESIYELINLIKEEKFELLIIDHYGISVDDEKLIKLETGVKILSFDDEIKPHHCDILLNVNAYAKASDYEGLVPFKCEVRCGFSYALIREEFYQEAKENREKKYDFFICMGGTDIKNLSLQIASELPKTKIISIATSSSNPNLKKLQKFAKLHNNIRLFINHENIAKLMNESNKLIISASSLVNEALLLKANFKAICVAKNQEKLANWLAKKGYEVEYRY	55	72	26	251	64	468	Accessory
Cj0719c	yggS	hypothetical protein	S	MTLEQILEKTKNIRLVAASKYVDASIIEKLFDQGIVEFGENQVQALTQKKENLDEKKLDIKWHFIGTLQSNKINLLIKQKPILWHSCNGIKIAKAMDKRLDYKLNTLLEINSANENSKSGLDPNQAVEEYLQIQEECSNLNLCGVMSIGSHSQDKESIIKSFETTFKIYEILQKHGAKICSMGMSNDFEIAIKCGSNLVRLGSILFKNLK	55	90	26	255	64	490	Core
Cj0718	dnaE	DNA polymerase III, alpha chain	L	MSQFTHLHLHTEYSLLDGANKLKELALTLKEQGATSVAMTDHGNMFGAIDFYQTMKAQGLKPIIGMEAYLHNHDELNDKSSRQRFHLCLYAKNEIGYQNLMYLSSQSYIKGLYYYPRINKKLLEDYSEGLICSSACLQGEVNWHLNTYSERNVRFGAKGYEAAKEAALWYKKVFKDDFYFEIMRHGIGDQRMIDDDIIRLSKELNIKIIATNDTHYTFKERAAAHEVFMCIAMGKKLNDPDRMRHSVHEFYVKSPEQMSELFADIPEAIENTQEIAQKCNLELNLGNPTPPNFKFTREYAKDHNIILPEETKEFSFDNDDIVFEELCKKGLEERLKFIDESKHEEYKQRLEVEINIIKNMKFSGYMLIVHDFIKVAKDKGIPVGPGRGSAAGSLVSYCL…	55	90	26	255	64	490	Core
Cj0709	ffh	signal recognition particle protein	U	MFELVSESFKSAINKLRFVDDEKALKNALETLKKALLKADVHHKVTKELLTLIEEDVKQNGIGQKQFLNAIKVNLENILSVNGKNQGFVFASKPPTVVLMAGLQGGGKTTSTIKLANYLKLRNKKVLVAACDLQRLAAVEQLRQLCEANEIELFFIENEKDPIRVAKEALKKAESSMVDVLLVDTAGRLAIDEALMDELKAVKDVLNPDEIFYVADAMSGQDGVKTAASFNEALNISGVILSKFDADTKGGVALGIAKQIGIPLRFIGVGEKVADLEVFIPDRIVSRIMGEGDLATLAEKTAAVIDEKEAKKLNQKIKKGEFNFNDFLNQMESIKKLGSMKSLIGMIPGLGGMANAVKDIDLDNSKEIIRIKAMISSMTPKERENPDLLNNARKRRIAD…	55	90	26	255	64	490	Core
Cj0686	ispG	4-hydroxy-3-methylbut-2-en-1-yl diphosphate synthase	I	MEYKRFKTRQIKVGNVLIGGDAPISVQSMLFTKTRDIEASLEQINRLYFAGANIVRLACLDMADARALKEIKAKSPLPLIVDIHFNHNLAVYCAEFIDGVRINPGNIGSKENIKEVVKACKERNIPIRIGVNHGSIEKQFSDKFGYGVDAMLESAMYNIKLLEDLDFFDIKISMKTSDAQKTIEAYERLRPLCDYPFHLGVTEAGTKFHSTVKSSIALGNLLLKGIGDTMRVSMTGELEEEIRVARAILQDSGVQKSGVNIISCPTCGRIQSDLLSAIKIVEEKTKHIKEPLNISVMGCVVNALGEAKGADVAIAFGKNQGLVIRHGEVVAKLKESELVDRFLAEVEDEVKSRAVKE	55	90	26	255	64	490	Core
Cj0685c	-	invasion phenotype protein	S	MQNLLLYIKNNLTPTLAQILLQALKNSNNEKFFTFVLENIETICTWLNSSEFKNRYLSIKHPYPPLINPNFIEIDASRHCAELAWDLNLPLPKHYKFIYISPHGVGAAAFLRYLNQCCDVTCFASWVLPPDAKERYCLNYMCLNDNTITQYAINISEINLPYFDKYLSLLDFNSKIICGVRDPIGILKHNWGRDWSKVLRNYPSEFNLTYDWRYYIDYLTHQNHKIKIDINELQQGVFIISYLLKYFNKDNVYYLDMEEIRQSKAFNTMNLLAINFNFTPPPIKIN	15	39	10	58	13	135	Accessory
A6J90_04300	-	invasion phenotype protein	S	MGVYIDKNDFKQLEQNNLLFSTIKHYLYDFLYQIKITIDETESKMMKEKDVIDYFIKNKSLIHTFFNIFENDLNHLKQTHPHIIDSWKYYQEFEKMCKDK	55	85	26	199	59	424	Accessory
Cj0684	priA	putative primosomal protein N'	L	MQRSDIRYYELAICGLYLDNLTFHSFDEIKPLTQVLVDLKTKKNLKAIVLKECQKPDFKTVEIKEITGYFLTPLQFELANFIVYYYASKLGFVLGFFETSPKYECHKMFFKDTPKLSNQQQNALSFLQKENNSLLFADTGSGKTEIYISLIKECLEQGKQALLLMPEIALTPQMQKRLEVYFKDNFFLWHSKISKKKKQEYLERFCKGEVLLVAGARSALFLPFRNLGLIVVDEEHDNSYKASNQPFINARDLALFLGQKNNIQVVLGSATPSLTSFYKQKSFRLKGTFFESKKHFLYDENELGITPMLLSELEKSLKHQKQAIVFLPTRANFRQIICKDCGETIKCPFCSIAMSMHKKKNVLKCHYCNYTSLIEQNCPSCKGEMLEARKMGTAELLEL…	55	90	26	255	64	490	Core
Cj0608	cusC	putative outer membrane efflux protein	MU	MKIIFSIFLAFFLSACGAKLSLPKEVDLTQEQMKDLNLTYDWYKSYDNAKLNEFLNFVLLNNSDINIARKTLFSALARADLIDYDLYPTLSGNLGFGGDKDLNSGKQSKNFNNSLNLSYELDIYGKLRDSASASEFSAKASAYDLENLKISMINTALNDVFELAYFNDVDKLLRAYLSNLEQMKELYNYKYKLGKIEELDLLNIEQSLLRAKQNLLSNDQNRNLLIKNLQDLLARQEGFAYIEYFKTLSLNDFKTLSPDFNIPLKALAYRADVRSKLNSLKSAFKDYSSIQKSILPSISLGGALSGSDKKIDDSFKFEILSGNVKISLPFLDYGRVKQNIKISQFTYEQLLISYEQALQSAMNEFALNYKDYQSDTLLLQNLQNINIKQELITKAYYEK…	55	90	26	255	64	490	Core
Cj0607	macB	ABC-type transmembrane transport protein	V	MIFLKNICKNIGENAILKNVSLSIEKGEFVAIIGQSGSGKTSLLNIIGTLDTPSSGTYIFDEYEVTKLNNDEKARLRREKIGFIFQRYNLLSLLSAKENVSLPAVYAGKNLQERSQNAKKLLNDLELAHKLDSKPNELSGGQQQRVSIARALINGGELILADEPTGALDSKSGIMVLEILQKLNAQGHTIVLVTHDPKIAAQAKRVIEIKDGEILSDTKKEKAQEKLILKTMPKEKKTLTLLKNQAFECFKIAYSSILAHKLRSILTMLGIIIGIASVVCVVALGLGSQAKVLESIARLGTNTIEIRPGKGFGDLRSGKTRLNFSDLETLRSLEYLEAVDAHSNTSGVATYTNISLSARAEGVGVNNFAIEGLRIDAGRILNNDDVKNSTNVAVLDFNA…	35	55	21	165	28	304	Accessory
Cj0606	macA	amidohydrolase	M	MKKKVILIILIAILGSVGAYFIFFNNDEKISYLTQKIQKKDISQTIEAVGKVYARDQVDVGAQVSGQIIKLYVDVGTHVKQGDLIAQIDKDKQQNDLDITKAQLESAKANLESKKVALEIANKQYQREQKLYAAKASSLENLETQKNNYYTLKANVAELNAQVVQLEITLKNAQKDLGYTTITAPMDGVVINVAVDEGQTVNANQNTPTIVRIANLDEMEVRMEIAEADVSKIKVGTELDFSLLNDPQKTYHATIASIDPADTEVSDSSTSSSSSSSSSSSSSSSNAIYYYAKFYVANKDDFLRIGMSIQNEIVVASAKAVLAVPTYAIKSDPKGYYVEILENQKAVKKYVKLGIKDSINTQILEGVNENEELIVSSSADGLAPKMKLRF	35	55	21	163	24	298	Accessory
Cj0605	-	putative amidohydrolase	E	MQKLVENLALKYYDKVVDLRHQIHMHPELEFEEENTAHLVCKILDEFGIKYQKNIAKTGILAIIEGKKKGQKKPKCVLLRADMDALPVQEKTNLSYASKIDGKMHACGHDGHTAGLLGAALILNELKDEFCGTIKFMFQPAEEGSGGAKPMIESGVLENPYVDAVFGCHLWGFLLENTAQIVSGEMMAGTDIFDLEFIGRGGHGAHPHTCIDPIIMATQFVNNIQSVVSRRLAPYEAGVITVGQICAGTTYNVIPANAYLKGTVRFLNDKTQDILKSSLEEVAAATAKSNGGDYKLKYTKEFPPLINDEKAALIARKAFTKVLGEENIIVSSKPDMGAEDFAFLTRERMGAYVFVGISKDLNHPALHHSSTFCWDDENLKVLMQGDVMMALEFLNL	55	90	22	254	64	485	Accessory
Cj0597	fbaA	Fructose-bisphosphate aldolase class II	G	MGVLDIVKAGVISGDELNKVYDYAKAEGFAIPAVNVVGTDSINAVLEAAKKVNSPVIIQFSNGGAKFYAGKNCPNGEVLGAISGAKHVHLLAKAYGVPVILHTDHAARKLLPWIDGLIEANAQYKKTHGQALFSSHMLDLSEESLEENLSTCEVYLQKLDTLGVALEIELGCTGGEEDGVDNTGIDNSKLYTQPEDVALAYERLGKISDKFSIAASFGNVHGVYKPGNVSLQPEILKNSQKFVKDKFALKNDKPINFVFHGGSGSELKDIKNAVSYGVIKMNIDTDTQWAFWDGVREYELKNRAYLQGQIGNPEGDDKPNKKYYDPRVWLRSGEESMIKRLEIAFEDLNCINKN	55	90	26	255	64	490	Core
Cj0586	ligA	DNA ligase	L	MKKEEYLEKVALANLWMRAYYEKDEPLASDEEYDALIRELRVFEEQNKDEISKDSPTQKIAPTIQSEFKKIAHLKRMWSMEDVFDESELRAWAKRAKCEKNFFIEPKFDGASLNLLYENGKLVSGATRGDGEVGEDITLNVFEIENIPKNIAYKERIEIRGEVVILKDDFEKINEKRALLNQSLFANPRNAASGSLRQLDTSITKERNLKFYPWGVGENTLNFTKHSEVMQFIRELGFLKDDFVRLCANLDEVLKAYDELLALREKKPMMMDGMVVRVDDLALCEELGYTVKFPKFMAAFKFPALEKTTRLIGVNLQVGRSGVITPVAVLEPVNLDGVVVKSATLHNFDEIARLDVKINDFVSVIRSGDVIPKITKVFKERREGLEMEISRPKLCPTCQ…	55	90	26	255	64	490	Core
Cj0574	ilvI	acetolactate synthase large subunit	H	MKELSGSAMICEALKEENVKIVFGYPGGAALNIYDEIYNQKYFKHILVRHEQAALHAADAYARMSGEVGVAIVTSGPGFTNTITGLATAYSDSIPLVLISGQVANSLIGTDAFQEIDAVGISRPCVKHNYLVTCIEEFPRILKEAFYIARSGRPGPVHIDVPKDVSATLGLWEYPKEISMKTYKPVYKGNSKQIKKFAELLKEAKRPLFYLGGGCISSNASEQIRKLVKFTKIPAVETLMALGTLRSDDIFNLKMAGMHGSYAANMALSECDLLVSVGARFDDRITGKTSEFAKHATIVHVDIDPSSISKIINVHYPIVGDIKEVLKELLEELKKENFNITFKEWHETLKRYNELYPLSYEDSNEILKPQWVIEECAKMAPDARIITDVGQHQMWVAQF…	55	90	26	255	64	490	Core
Cj0557c	-	putative integral membrane protein	S	MLKQHFKEIAKLNSSEQVWQMPFFAALGVGIVLGLSVFFGKLNYGLISMIGALSFLYVPNTPLYHRMAVVMCCSFGIVSSFFLGILTHFLPSVFAFIPIGLVAMGSSVLIRYYNIGAPGYFFFVFSCVLGAYSPFEAKDFIFLVGLVFLGAMVANLMALLYSIVVIYGIKNALPSEIPPREYIGFDAIFVDSLIMGSFVAFSIFLGTFLELERSYWIAISCTAIMQGVTLNSIWIKQIQRIIGTALGVCFAWWLLSKQFHDIELVLLIMSLFFIGQFLVNRNYALAMIFFTPYATYLSEAANFMSENADTLILTRLIDVVMGSILGLLGGFVIYKPYLRVYFERIAKYIFRIKQKA	55	85	24	254	59	477	Accessory
Cj0551	efp	elongation factor P	J	MASYSMGDLKKGLKIEIDGIPFKIVEYQHVKPGKGPAFVRIKIKSFIDGKVLEKTFHAGDKCEAPNLEDKTMQYLYDDGENCQFMDTQTYEQVAISDDDVGEAKKWMLDGMMVDVLFHNGKAIGVEVPQVVELKIIETAPNFKGDTQGSNKKPATLETGAVVQIPFHVLEGEVIRVDTVRGEYIERANK	55	90	26	255	64	490	Core
Cj0545	ubiD	putative 3-octaprenyl-4-hydroxybenzoate carboxy-lyase	H	MKEFIQILKENDLLRVIEEPVDVDLEIAHLAYIEAKKGEKGKALLFKNPIDKKLNKQYKFPVLMNTFCNEKALNLAFGRDYEEVAEEISKLTKLHIPTSFKAKMDFFMNLLSFKNVPPKRLKKNKALYDYEILNSLEELPMLKTWEDDAGKFITMGQVYTQNLDKTQNNLGMYRLQMSDKNELLMHWQIHKDGANFYHEYKNAGFKKMPVSIAIGGDPLYIWCSQAPLPKGIFELLLYGFIKKTPVKLTPCENGIFVPYDSDVVIEGYVDLEEFKIEGPFGDHTGFYTPAELFPVMKVEKIYAKKDAIYQATVVGKPPLEDKIMGLGTERIFLPLLQTSVPDLLDYNMPENGVFHNLILAKIDAKYPAHAQQIMHAFWGVGQMSFVKHAIFVDKNAPSL…	55	90	26	255	64	490	Core
Cj0531	icd	isocitrate dehydrogenase, NADP-dependent	C	MQITYTLTDESPALATYSFLPIVKAFLSRAHIGVKTSDISLSGRILATFSEYLKEEQRCEDALELLGELVKRSDANLIKTPNISASIPQLKAAIKELQDKGYMLPNYPDEPKNDEELQIKTKYQKVLGSAVNPVLRQGNSDRRSTKAVKDYAKNNPYRVVEFNPNSKTRVSYMKEGDFFSNEKAVLIDQDCVANIEFTSVDGKNEILKEGLKLEKNEILDATFMDVQKLQEFYAKEIKASKDDDVLFSLHLKATMMKVSDPILFGYAVKVFFKELFIEFQDEFEKLGINPNNGLSELLSKIENSSKKDEILKKYNEILAKSADISMVNSDKGITNLHVPSDVIVDASMPAMLKNGARLWDKEGREKDTNAVIPDQTYATIYEAVIEDLHKNGTLNPSKL…	55	90	26	255	64	490	Core
Cj0530	-	putative periplasmic protein	M	MKKKILYIVIFFVVLILALFIVLKNGIVISSIQFDFLKLEQLYIKLDKKLIVRAKNITINETQNSEISSQTHSSDNASTEILKITKNLKYLYTFVEEIDIQNLNIKDNHVRILFKDNEFFIDNDLLFLKLTLQRQNKELIADIKKLLLKDYDLNIDGNLSINTKSEFYYFQGRASGELLDFNASISYKDKNLAYKIEDLNIRNITEIFKRVNKRIELPQSLNLWVAYRAKGEFYHLDYLQGFIDFAKDNYYLDNISASGYVNNVKVRLDDKMNAIEIPKLDLNLNKQKLDFVFNKAFYNGADLSSSKVYLYDLFDEKKAGIYLRIKSDNLKFDEKLAKALEDYHFSLPFYQKSGKIKSDLEFKIDFHDKGEISYSGILALENASISLADFNITKAFVKL…	55	90	26	254	63	488	Core
Cj0525c	ftsI	putative penicillin-binding protein	M	MQEYKKNRVSKVAFAYCMALLFMIIFISSTFFLTSKRHIPNTEKDQYALALRGSIITKDNFTITSSKQIYRAEIDLRSINKDKFDLFLKLFQIYSGISNDQVADIKKRMQNQKKRSYNFVLLQNLDSKQASYLKDLAKKLYIQGFFKAFTNNSGRVETRGLNIIEHEEDRIYMSKDSFTPIIGYTKMILDPESGILKNIGVKGLEKYYDECLNPVQNEKIQGLKDIGGNIILNLNSLQQKKINGCDLYLNLSLKLQKSIEKAIDQRNGDLKANEIIVGVMESKTGRILALASSRRYNPQNRGKDLSVLNASAIEYGYEAGSVIKPFIFTTALRLGKIKMDEVINTYGGSYKLGRFTIKDDHKMDKMTMEEVIRYSSNIGMIQIAKRLNNIEIVSGLKIF…	55	90	26	255	64	490	Core
Cj0518	htpG	hsp90 family heat shock protein	O	MQFQTEVNQLLQLMIHSLYSNKEIFLRELISNASDALDKLNFLSVSDDKYKSLKFEPKIEIKIDKDKKTLSISDNGIGMDKDDLINNLGTIAKSGTKSFLENLSGDAKKDSQLIGQFGVGFYSAFMVASKIEVLSKKALDDKAYLWSSDANGYEIDDANKEEQGTSITLYLKDDEFANTYKIESIIEKYSNHIQFPIFMEKEEFTPAKEGEEEGKTELKISQINKANALWRMQKSSLKAEDYERFYEQNFHDSNKPLLYLHTKSEGKLEYNSLFFIPQNAPFDLFRVDYQSGLKLYVKRVFISDDDKELLPTYLRFVRGIIDVEDLPLNVSREILQENQILKGVKEASVKKILGELEKLKNNDKEKYLSFFKTFGKVLKEGLYGFGGEKDSLLKLMLYK…	55	90	26	255	64	490	Core
Cj0506	alaS	alanyl-tRNA synthetase	J	MDIRKAYLDFFASKRHEITPSSPLVPDDATLLFTNAGMVPFKSIFTGEIPRPNPPRKTSCQTCIRAGGKHNDLDNVGYTARHHTFFEMLGNFSFGDYFKEQAITYAWEFVTEVLKLPKDRLYVTVHENDDEAFNLWQKHIQKERIYKFGDKDNFWQMGDTGPCGPCSEIFYDQGEEHFNSSEDYMGGDGDRFLEIWNLVFMQYERSADGVLSPLPKPSIDTGMGLERVTAIKEGKFSNFDSSLFMPIINEISKLCNKTYIYESGASFRVIADHIRSSVFLLAQGVGFDKEGRGYVLRRILRRALRHGYLLGFKQAFMYKLVDIVCDLMGGHYTYLNEKKDFIKEQIRLEEERFLSTIENGIEIFNEELKNTKEIFSGEVAFKLYDTYGFPLDLTADMLR…	55	90	26	255	64	490	Core
Cj0503c	hemH	ferrochelatase	H	MKLVLFLNMGGATNLQDCEVFLKNMFNDPYILGIKNRFLRKFVAWIITKARVKAMQENYKKMGGKSPLNELTQSLCDKLNLKQDEFKFDFVNLYVPPFATEILQKYTLNASDEIILFPLYPHHSCTTVTSSLEVLQNEISKQKIQAKVKTIDIFYKNELYNEMIVSHILDKKSKFDAKILIFSAHSLPQSIIDKGDLYEKHVNDHVEILKERLKDHFDEFILAYQSKLGPVKWLEPNTSDVLANLNDKALIYPISFCIDCSETIFELGMEYKHLAKCDYDLISCPNDSDEFMEFILKYLSDLN	55	90	26	255	64	490	Core
Cj0500	selU	tRNA 2-selenouridine synthase	H	MLSEVEFTEFQKENFSLLIDVRSPREFLHSHLIGALNFYALNDEEYQEIGMIYKKNQALAKARGASYICQNTAKHILEITQNFRIGEKVGIYCSRGGLRSKSIAVILSELGFRVVRLKGGFKAYRTFVTHYFENEINFDFFTLCGNTSCGKTELLEQLPQAINLEKIANHLGSSFGDILGKQPTQKAFEAELFHNMQNLENFAFIESESRKIGDIILPLKFYEKMQKAFKIYCFCSLENRVKRIQKIYQEKMTPLKFQQCVQKISPYISLNLRQDLLQGYERKEWQKLIVMLLEYYDKTYKKPDKIDLELNTDDILKAKEELLDHFKVQLLFFNIR	31	24	18	83	59	215	Accessory
Cj0499	hit	putative histidine triad (HIT) family protein	FG	MQYLYAPWRSEYFEKVKSICPFCDCANKIKSDEELGVIFRAKHCFGVMNRYPYSAGHFMVIPYIHEEHIENLSDEIWQEISHFVRLGVKILKEQIHANGVNIGMNLSKDAGAGIAFHCHYHLVPRWAGDTNFITTIGETRVCGTNIEQVYQKLVLAFKNAQ	31	25	18	84	59	217	Accessory
Cj0479	rpoC	DNA-directed RNA polymerase beta' chain	K	MSKFKVIEIKEDARPRDFEAFQLRLASPEKIKSWSYGEVKKPETINYRTLKPERDGLFCAKIFGPIRDYECLCGKYKKMRFKGVKCEKCGVEVANSKVRRSRMGHIELVTPVAHIWYVNSLPSRIGTLLGVKMKDLERVLYYEAYIVENPGDAFYDNESTKKVEYCDVLNEEQYQNLMQRYENSGFKARMGGEVVRDLLANLDLVALLNQLKEEMAATNSEAKKKTIIKRLKVVENFLNSNLNANTDSDEAVPNRPEWMMITNLPVLPPDLRPLVALDGGKFAVSDVNDLYRRVINRNTRLKKLMELDAPEIIIRNEKRMLQEAVDALFDNGRRANAVKGANKRPLKSLSEIIKGKQGRFRQNLLGKRVDFSGRSVIVVGPKLRMDQCGLPKKMALELF…	55	90	26	255	64	490	Core
Cj0465c	ctb	group III truncated haemoglobin	S	MKFETINQESIAKLMEIFYEKIRKDKDLGSIFNNAIGTSDEEWKDHKAKIGNFWAGMLLGEGDYNGQPLKKHLDLPPFPQEFFEVWLKLFEESLNIVYNEEMKTVILQRAQMIASHFQNMLYKYGGH	55	90	26	255	64	490	Core
Cj0464	recG	ATP-dependent DNA helicase	L	MKIKESDYEFFKKLKIRSAIDLALLLPKKIENLNPSKNPKENEICTQKITIKSVSSRKNQLFGLGFCEEWQENISFVFFHPRAWHFGICKVGKELIFNAKLSRFNHTWQFNNPKILTSFEGFSPKYQILGLKDTKIAAFIHKYLNYENLKESGIEDKYIHFLLNLHAYDEKSFFMFENLQNFSKDLKYIEIYNFLKRLKAKKTHFKAHQINVFNIANWLKDLPFSLTKDQLNALKDIEKDLHSKEAKRRVIMGDVGCGKTLVLLGAALMVYPKQAILMAPTSILAYQLYEEAKKFLPDFMNILFIKGGKKEKDLEQNIQKANLVIGTHALIHLESHNAVLVMIDEQHRFGSAQREKIHSLNKQEFIPHFIQFSATPIPRTLSMIQSELLNFSFIKQMPF…	55	89	26	250	63	483	Accessory
Cj0463	ymxG	zinc protease-like protein	S	MQYLESRGVKIPFIFEKNSDFPIVVLKLVFRNCARSYDEIAGLAKMFSRILNEGVDDKFFKDLEFRAINLEASSGFESLEINLSCLKENFDFALKSLEKLLLKPRIEEKTLQKLKINALGELASKNSDFDYLAKNLLNAQIFKCKEFQSPNDGDEKSIETLSLKDLQNFYKNFIHLSDLVVILGGDLEEKQAKADLLKLLSKLQIGKKNTPKKYELSKNIKDEILLRPESEQAYIYFATPFFADFKDKDLYLAKIALFVLGQGGFGSRIMEEIRVKRGLAYSAYAMLDMNMSFSRVFGYLQTKNESTKEAKKIVKELFEDFIKNGMTQNELDQAKNFLIGSTPLRYESLSKRLSMSFNEFYQGLKLGYYKEELKLMEKVKLETINAYIKKHQELLNISF…	55	90	26	255	64	490	Core
Cj0462	mqnC	putative radical SAM domain protein	H	MKRLDKKEALDLLHHASLTELGEMAYKRKLELHPEKITTFVVDRNINYTNVCCIDCSFCAFYRHHKEDDAYILSFEEIGKKIEELEAIGGTQILFQGGVHPKLKIEWYEELVSWIKEHYPNITVHGFSAVEIAYIAKASKISITEVLKRLQAKGLFSIPGAGAEVLSDRVRDIIAPNKCDTATWLEVHCQAHKIGMKSTATMMFGTVENDEEIIDHFEHLRKLQDETGGFRAFILWSFQSDNTALIQKHPEIMKQSSNKYLRLLALARLYLDNFKNLQSSWVTQGSLIGQLALKFGANDLGSTMMEENVVSAAGASYRINQDEMIRLIRSLGENPAKRNTAYEILERF	55	90	26	255	64	490	Core
Cj0444	cirA_3	TonB-dependent receptor, putative, degenerate	P	MILNIKIIIFKGINLTQIKNMKFKKSLLCFLILSGALLKAEEKYQLNDVVVSASGFEQDLVDAPASISIITKEELEKKPIKDIGEAIGDIPGVDVTMNKTGTYDFSIRGFGSSYTLVLIDGKRQSVANGFYDNGFSGSESGYLPPLNMIERIEVIRGPASTLYGSDAVGGVINIITKKNPDKTEANIEFNTLLQQHSNHYGNAGGFNAYVATPLIEDTLSISARLKYYDKAASDLKWPTPVWNSSQQRPDNYQIASHSPGAFTSLGFGSRLNWTVDDKNNIYFDIERYINEISVNSTSSRAIKSERQLFKDNIVLNHDGNYDFGSTNSYLQYGSTKDKELHSQIWVGEGKVVLPWNLGQYGNLVNTFGARIDYEMLKNDQASAGSQIRGKNLDQTTVAL…	55	89	26	254	63	487	Core
Cj1576c	nuoD	NADH dehydrogenase I chain D	C	MQIPSKLKPYYENIAFEQEDSKMIINLGPQHPSAHGNLRLILELDGEQVVKARPCIGYMHRGMEKMAENMIYQEFIPTTDRMDYIAASANNYAYCAAVEKLCGLEIPRRAAVIRMILLELNRITSHLLWLATHALDIGAMSVFLYCFREREYVLDLIEKYCGARLTHSSMRIGGVMLDLPENYLEEMLAFCDKFPNDLKDYEDLLDDNRIWRLRTENVGVVTKEQALNWGCTGVMLRGSGIKYDIRKEEPYLLYNEVEFGVPYATQGDSYARYKVYMQEFRESLKILRQCATLYKDTPPEILATHPEYVSASKEQILTQNYSLMQHFVLITQGLKPPKGEVYVPTESPKGELGFFIHSDGTGRPYRLKARTPSYWHCAFFEEMLVGTYLADVVAIMGNV…	55	90	26	255	64	490	Core
A6J90_00190	-	putative protein	-	MLENLKEIYEEFELLIAQFSSYFNDEEFLNFKKDFDVKNVLNYHDFEEFTLEETDKERLKDIQGCLLAYINFCSSKDIEEQMAEVISKIFMPMFLISRLYFILKEEKLDIQIRKILKEKNKLTKEKSLWVSKVLPF	0	0	25	0	0	25	Accessory
A6J90_00195	-	FIG00470712: hypothetical protein	S	MENDIIKKFINTDYKLLEKELEELSKKDKLRLEIDQGLDEALKDLEIISAKMPQEQTQKLFDQCTNNAMDAIMGHFGFAAVILDAKDGGNVNTTHNVRKGIYASEKERQRYANRGEYDSDYYHKDSDYIKINKEQSQLKKQGKLEDYMTGKKIEANADTDLDHIVAAKTIHDDPARVLAEMDGAKLANTESNLKMTDSSLNRSKKDKSAEEFLAKRDERLKILEEQEKKGILTPSQQKEKEKLLKQKEIQDEKFKEQYKQNEKEINREVDKKYYTSSKPYKEALITGAQDAAKMAAYSALGIVLKDFIKAIIIELKVTFKEFGNESLKEILMRFKDRICKVWEELKIKWKDILKGSFERALQTFFSNLVVFIINIFATALKSIVQIVRAGFTSLWQAMK…	0	0	26	0	0	26	Accessory
A6J90_00200	-	FIG00471113: hypothetical protein	-	MDNKKLVINPKKILQNLKDIEEVQGQIKNCTPEELKILAKEQAKQIDVKIQEVSRKIVEAKKLAHETKNIKNSFLETLNPFAKSEADKKFEALSTADIANSEAIGAQNELIQETIKLICCDMFFANLMIEEMSLIIAEQNNTHRSFASNLSDDTKQTTKELTQTIIYQAQQRIVEMQKTKQEIQETKEDIKDMEDDIKKLEEGLNKKRQVDDEQHRLIEMHYQEFINFKIQMENNIKEKENKISDLEFKISKKNAIISILFSSLALIVSIVTIILQFINN	1	0	26	0	0	27	Accessory
Cj0571	-	transcriptional regulator	K	MLSEIQELYPKLHKDFLLNPKINSIFMIKNNGFEKVDYENFEIISIAIVKHNILSFDYKRQK	0	0	18	0	0	18	Accessory
A6J90_00270	-	putative protein	-	MTYQNFKNKLDTKIFGEDLNYEILLTVLNNPKRYIGLFRITNAKTKLIQNITQSCEIKFGDFIEEILSEYIIEMGYKALDKNIGFDEENNKLNADQVFNDEHNIYLIEQKIRDDHDSTKKRGQYANLIKKIKALKQKFSNYRIIACMWFSDDSLKKNKKFYEEQINNNTDEKVDIFIFYGKELFENLFQRIDIYNELISHLKKNKQKRSKDILNVPDFDISEEIKNALLKTKKNYPKINTKATFRQRRICRT	0	0	26	0	0	26	Accessory
A6J90_00275	ccrM	DNA methylase	L	MQKDIIFQGNCLEILKTIPDKSIDLIFADPPYFMQTQGEVFSGVNDDWDKFESLKAYDDFCKIWLSECRRILKDDASIWVIGSFQNIFRLGYIMQDLGFWILNDIIWNKPNPVPNFKGTRFCNSHETLIWCSKHKNSKYTFNYKTMKFLNNNKQEKSVWNIGICIGNERLKGIDGKKIHSTQKPEILLEKIILSSTKKGDLILDPFFGTGTTGAIAKKLGRYYIGIEQEKFYVKIAESRIRQINIIDNEITRNELETKPPKVSLEELLNAGFLSENEKFYDKNKNYICYLVNGNKVSDENEILSIHKMAAKYLNKENHNGWSYFYIFKNENFISIDSLRYEYKNFINLEGVI	0	0	26	0	0	26	Accessory
Cj1612	prfA	peptide chain release factor 1	J	MLASKLDPFLKRFEELNSLLSSSDILNDISKMTTLSKEQKNLEPIVSKAKEYLKTLDNIEENKALLNDPELGELAKEELKTLEELKPKLEEEIKILLLPKDPNDERNIFLEIRAGTGGDEASLFVGDLVKAYARYAENRGYKLEIVNSSEGSVGGFKEIIMLVKGTGAYSRLKYEGGTHRVQRVPQTESQGRVHTSAITVAVMPEVDDIEIEINPNDLKVDVMRSSGHGGQSVNTTDSAVRITHIPTGIVVVNQDGKSQHKNKESAMKVLKARLYEMQESERLAKESEARKSQVGSGDRSERIRTYNFPQNRISDHRINLTLYRLDAIMQDGLFDEIIEPLITHHQAQALQEQNL	55	90	26	255	64	490	Core
Cj1630	tonB	putative TonB transport protein	U	MKTLFLNHKYQASYITFIVFIPLLFVIFHSNDFFKMEIKNEDSFSLAIKQFTQTNPTNETKPTESIIEPIKPKPQPKVIKKTPEKIQKKVKKIPPHPIPNKTPIAPTQEVKTFAKTTDTNVKPKITQLTQGKDNHPVLKEIQKAIRQAQFYPRQAKKMRMQGTVKVEFLWKENKTLADLKIIESSGYDLLDKSALESIRKASLNFPQYNGDLRITLPIIYDFKTLRG	17	19	25	168	13	242	Accessory
Cj1631c	-	FIG00469530: hypothetical protein	-	MDKLTINDFNVSLPSSQNVTNRKEILELKKEEKDKIPVQDLSSLNSDGVKVVFENKQGELIALNLSDENYSSLQKNFGSYTNYVARNDGSIRLNGEANQFVSNWFESVKDNFGSLNSNLNNKQQSVKLNFNTSTLQQSMQNLGFKTSDEKISDDANIEEKLNFFIDKDVNKDGKVDDSDVKEPSMREILSDIKEASGGGANAMKTIDPQKINKKDDKENNIKEKEDEDLLQKAQEKGLSALSADEQAKLEASNPEEFEKLKQKSLQELSQNLSKDFQNKIENQEAQIVDKRV	53	90	26	255	54	478	Accessory
Cj1633	tilS	thiamine biosynthesis protein:ExsB	D	MKALALFSGGLDSMLAMKLITAQGIEVKALNINIGFGSTSDKSEIMKKRAAMVGADFEMIDVRNSYLQEVLFNPQYGYGKHFNPCIDCHAFMFKTALAMLKEENASFIITGEVLGQRPMSQRSDAMAKVKKLALDEEDLILRPMCAKNLPLTKPEREGWVDREKLEGISGRSRKRQLELAAKFGLEDFESPGGGCLLTLDSFAKKIRDFIEFDKDMQVNDAQLLKYGRHLRLPNGAKMIIGRNELENTLLKGLKTPKYEVIELGDLIGAYSLVDEKISEKDLELALKIALTYTKHEVGKSYELKFKNQAYTSIAFENKADINQFFIS	55	90	26	255	64	490	Core
Cj1634c	aroC	chorismate synthase	E	MNTFGTRLKFTSFGESHGVAVGCIIDGMPAGVKFDEEFLQNELDKRKGGSKFATPRKESDKAQVLSGVFEGYTTGHPIAIVVFNENAHSKDYDNLKDLFRPAHADFTYFYKYGIRDHRGGGRSSARESVARVAGGAVAAMLLREFDICVQSGVFGVGTFVSNLKEEEFDFEFAKKSEIFCLDPKLESDFKNEILNARNSKDSVGAAVFTKVSGMLVGLGEVLYDKLDSKLAHALMGVNAVKAVEIGEGINASKMRGSCNNDALKDGKFLSNHSGGILGGISNGENLILKTYFKPTPSIFAKQESIDKFGNNLEFELKGRHDPCVGVRGSVVASAMVRLVLADCLLLNTSANLNNLKNAYGLK	55	90	26	255	64	490	Core
Cj0274	lpxA	acyl-[acyl-carrier-protein]--UDP-N- acetylglucosamine O-acyltransferase	M	MKKIHPSAVIEEGAQLGDDVVIEAYAYVSKDAKIGNDVVIKQGARILSDTTIGDHSRVFSYAIVGDIPQDISYKEEQKSGVVIGKNATIREFATINSGTAKGDGFTRIGDNAFIMAYCHIAHDCFLGNNIILANNATLAGHVELGDFTVVGGLTPIHQFVKVGEGCMIAGASALSQDIVPFCLAEGNRASIRSLNLVGIRRRFDKDEVDRLSRAFKTLFRQGDLKENAKNLLENQESENVKKMCHFILETKRGIPVYRGKNNA	55	90	26	255	64	490	Core
Cj0279	carB	carbamoyl-phosphate synthase large chain	F	MPKRTDVKSILLIGSGPIVIGQACEFDYSGTQAAKTLKELGYRVVLINSNPATIMTDPEFADATYIEPITKESILSIIKKEKIDAILPTMGGQVALNVAMEVYESGLLGDVKFLGANPEAIKKGEDRQVFKECMKKIDMDLPKSMYAYNYDEALKAVDEIGFPLMIRASYTLGGAGSGVVYNMDEFKELANAALALSPIHEILIEESLLGWKEYEMEVIRDKNDNCIIVCSIENLDPMGVHTGDSITVAPALTLTDKEYQVMRNASFAILREIGVDTGGSNVQFAVNPINGRMIVIEMNPRVSRSSALASKATGYPIAKVATLLAVGFSLDEIKNDITGTPASFEPVIDYIVTKIPRFTFEKFPGANTTLGTAMKSVGEVMAIGRTFKESIQKALCSLE…	55	90	26	255	64	490	Core
A6J90_02340	-	putative protein	-	MQNHLNREIMINLGSYYTPIFLVNNVYKLLEKWVDNLNDYIFLDSSCGYGDFFIKDLDYIGCDIDKIALSQVKNARIIHTNSLVNVDRKKFNLSNDDKLIIIGNPPYNDKTSIIRSNIKKELFYCDKTLIYRDLGISFLRSYEILKPEFICILHPLSYLIKKTNFNALAKFKNTYKLIDGLIVSSEIFTPKSNTFFPIIIAFYKRDSQGMNYEYIKNYTFKTIEGNEFILKNYDSIANYVPKYPNQKDTRKAIAYFHTLRDINALKRNQTFMLYQNSNSIKVFEDNLKYYVYIHFFKKYSYLLPYYFGNLDIFINHHNFLKIEDEFLNYFYEKSYNENKIKDYFYNLFNHKEGIK	0	0	25	0	0	25	Accessory
A6J90_02350	-	R Pab1 restriction endonuclease	L	MNFKIDYELPLTSVAGKIRIKQRSTFNDYGLPVAPTKININVKHYVEWQIGYDMVAGKNDGNFIGANGKDKKLYELSDIIFQFFKHNIILKENLFGIKNFLENNEELIEDKMKINRTNFTQKQVAGINFLESYVSYPLLVYQFNNNEFLSEIIIKEKQRAIGVQGMLYFCFPVHLLKNINGERNFLNRCIESKEKGYLEISRNNINIFLEMLKIFGILSNNHRYDVLQIIEFILNSK	0	0	25	0	0	25	Accessory
A6J90_02350	sua5	hypothetical protein	J	MIYLAQTDTTAGFLSKDLKKINALKNRDENQPCLITSAKFCELKSLARIPKSFKNLVRRSKKTTFIYPNNQAIRIVKECKHANFLSKNGYFYSSSANKHGKEFDEEWARSVADIILDENFFENIPSKILKLSKNKMIKIR	0	0	26	0	0	26	Accessory
A6J90_02420	pgtP	MFS transporter%2C OPA family%2C phosphoglycerate transporter protein	G	MALGLILCALVNVLLGFSNSFYAYVGFVISLGFFKVWEWILLLSLLQTGILKKERGIYTAVWNISHNIGGEIVAPIVSLSGFALAALLGVSMADFNETYWHMNHFYVPAVCAVIISLYVLYAVKGSLKMKVWLILLKSMKCEGLKQKKSKL	33	29	26	104	52	244	Accessory
Cj0293	surE	multifunctional protein SurE	S	MKEILITNDDGYESEGLKKLIKMLKKEFKAKITIVAPASEKSACSHSITLTKPLRFVKVGKRFYKLDDGTPADCVYLALHALYKTRLPDLVISGINKGANVGEDITYSGTCAGAMEAVLQGIPAIALSQFYKKSEKELDYKNALKITKKIIQNIFDKGFPLKKKEFLNINFPAKSKIKGIKICKAGKRVYNFEAHSNVNPRGVEYYWLAAANLDFEDEKNSDIALLKKGYATITPIMLDLTAYERMKKVKKWLKANDE	55	90	26	255	64	490	Core
Cj0300c	modC	putative molybdenum transport ATP-binding protein	P	MIKIDINHPMNTAKGRLDLNFKKDIESGKITALFGESGAGKTTLLKIIAGLIRPEFGRIEVDNELWFDSSKNFSLALQKRKIGFVFQDYALFPNMNVKENIAYATSSKAKVSELLALMGLENLAKIYPKHLSGGQAQRVALARALAREPKILLLDEPLSALDFKMRANLQDELAKILEYFKISTLLVSHDLAEIYKLSHRILELKNGKIIKDFPKNEFFTHSSISAKLCLSTTLLEIKKSDILVVLTLLLNQDIIKITLSEEEFLKAYQDIKIGDTLILSVKAFNPLILK	40	61	26	255	54	436	Accessory
Cj0321	dxs	L-deoxy-D-xylulose-5-phosphate synthase	H	MSKKFAHTQEELEKLSLKELENLAASMREKIIQVVSKNGGHLSSNLGAVELSIAMHLVFDVKKDPFIFDVSHQSYTHKLLSGKEEIFDTLRQINGLSGYTKPSEGDYFVAGHSSTSISLAVGACKAIALKGEKRIPVALIGDGALSAGMVYEALNELGDSKFPCVILLNDNEMSISKPIGAISKYLSQAMATQFYQSFKKRIAKMLDILPDSATYMAKRFEESFKLITPGLLFEELGLEYIGPIDGHNLGEIISALKQAKAMQKPCVIHAQTIKGKGYALAEGKHAKWHGVGAFDIDSGESVKKSDTKKSATEIFSKNLLDLASKYENIVGVTAAMPSGTGLDKLIEKYPNRFWDVAIAEQHAVTSMAAMAKEGFKPFIAIYSTFLQRAYDQVIHDCAI…	55	90	26	254	64	489	Core
Cj0328c	fabH	3-oxoacyl-[acyl-carrier-protein] synthase	I	MLKAGLKSIASYIPEKILSNADLEKMVDTTDEWITRRTGIKERRIASENENTSDLGTKAALKAIERANLKPEDIDAILVATLSPDYFTMPSTACKIASNLGLVNISAFDISAACSGFIYLLEQAKALVESGLKKNVLIIGAEKTSSIMDYNDRSICILFGDGAGAGVVSFDNENHILDVHTASNGNYGDLLMTQRSQKSSLCQTLSMQMKGNEVFKIAVNTLSNDVVEILVKNNILAQEIDLFIPHQANLRIIKAVQEKLNLSDEKCVITVQKYGNTSAASIPMAMNDAYEEGRLKKGNLILLDAFGGGFTWGSALLKFGGENF	55	90	26	255	64	490	Core
Cj0329c	plsX	putative fatty acid/phospholipid synthesis protein	I	MINIAIDAMGGDFGEKPIIEGVLKALEAKPFNAILVGNSKILKPLIPKKLEQYIQYEEANEIFSMNENATDALKNKETTIYKAINLLKEKKVDAVVSAGHSGASMSLATLRLGRLKGISRPAIATLMPNIVNKTLLLDVGANTDCKAENLFQFAIMGKVYAREIMQIQKPRLALLSNGEEECKGNELTKESHQLMKKIPNFIGNAEGRDIFNGEIDVLVCDGFDGNVILKACEGVATAIFQLLKNEVKQSFISKIGALLMKPSFKKLKKHTDWQEYGGAPLLGVNGCVIISHGKSDSRAIKNAIFQAINFSQSHINELIENELGKYNA	55	90	26	255	64	490	Core
Cj0352	fliZ	putative transmembrane protein	N	MRLLVLFFLILPLYSVELISFNIYDRNDRVDLMLSFDNAYNGKISQKKEKNLTLLTFGDLTYSKDELKELNSQLVDKISISSKNNNTYIMLQNKQNINLELSSINDKFGVRIRAIEQGKANIESVPTTTVNNSQELMPKPKSTSLEGYDYTNYILVMLILVILLIVLWWFKKTMVYKNNNVSRDFTMIFQRFLDKNNQLVVFDHANKRYTMIIGNSNVLLESVEIPEEQTIKHTEKTEKNFDSFFEENKKRIQNLIEQRQKGKKS	55	90	26	255	64	490	Core
Cj0356c	folB	putative dihydroneopterin aldolase	H	MQSHIKIKFHFKCIIGILDFERRKKQKIIIKLKAKANEFLNYAEVITKIKKWYKKEEFYTLEESLDFVSLNLKKDFPNLTNLNIKIFKPHIIKNATVGVKLKKKY	55	90	26	255	64	490	Core
Cj0428	-	hypothetical protein	-	MQVNYRTISSYEYDAISGQYKQVEDYSSSGNSDFMDILNKADEKSSGDALNSSNSFQSNVQNSNSNLSNYAQMSNVYAYRFRQNEGELSMRAQSASVHNNLAQQGANEQSKNNTLLNDLLNAI	55	90	26	255	64	490	Core
A6J90_00035	mloA	MloA protein, putative	S	MKEFIPSKLPLNIELNTAIYSLIIKASRKLAELNGLSKSIPNPNILINALILQEAKDSNEIENIITTHDELFLSRVDESKLTRAAKEVKDYESALKKGYELLKKEQLLRNAHILEIKKRLERNNAGFRKQSGTILKNPITGEIKHIPPQNPNDIQELMGNLELYINDDSLDEFDFLVKMAIIHYQFESIHPFYDGNGRTGRIINILYLVYKGLLDFPILYLSAYIVKNKDEYYTLLQKVRDEGAILEWIEYILKGIEQTAVKTIETIITIEKMMLNVSEILQNKTNFYSKDFVELLFSHPYTKIEFLIKTLNISRQSASKYLKICENLGVLECIKMGRNNYYINIELLKLFKKGIF	2	18	12	8	0	40	Accessory
Cj1543	kipA	hypothetical protein	E	MSIKIIEASINSSLQDFGRKKFAKFGIARSGAMDEDALRMANILLGNKQDEAGVELCLKGGKYEFLDENYFVLSGAEFEAKFNNQKIKTYKVYKANKGDILELGLAKIGFRGYLCVAGGFEIKSFLNSKSSDAKMGVGFFEGRALQKDDILNTHNTFIPFNLEARECENPFFKSPKEPIIRVILGTNEDAFTQKGIETFLNTTYKVG	52	86	20	235	52	445	Accessory
A6J90_08990	hsdR	type I restriction enzyme EcoR124II R protein	V	MNNLMTQNDNTTIITEYKFTPKEPKAYQSEEDLEKFLIKELTLQGYERLNLSDINDLESNFKLQLQRLNNISFSPTEWESFYRQNITNLKLTFEDKTKMLQSDGFTLTLEKEDGSKKNIILIDRVNPINNHLQVISQLKNENGEFKNRYDVSILVNGLPLVHIELKRRGVNLKEAFNQIRRYQKESFLEGNALYEFVQIFIISNGTLTKYYSNTNQHKAKKSQNDNYAFCMSFSDAKNNIIEDLEDFAKTFLAKRNLLNILTKYCVFNADNELLIMRPYQIAASERIIDKIKIAHNHKHYGSVEAGGYIWHSTGSGKTLTSFKTAILATKLNFIQKVLFVVDRKDLDYQTQKEYDKFEKGAANATKNTNELKHRIESTKEDEKIIITTIQKLSKFVQKY…	0	1	26	0	0	27	Accessory
Cj1500	yedE	putative integral membrane protein	S	MNFFKQKYLINFWDNSRSMIALGILSAVYFGIFGGVWAVTGEMTRWGGEFLELLGMNLDGYSYYQKQNLNGTPLTRTDGIMLIGMFIGCLVAALLANKVKFRLPASNIRIFQAIVGGILSGYGARLAFGCNLANFFTGLPYFSLHTWLFTVFMVLGIYLGVKICNTSFFKPKAKLERVNKENLPLNKQSLRTKLYFNLGILLFMAFLVWVFYLVFTNGNISTQNKQSLLALALIFGFVFGFIISRGQICFTSCFRDLFLFGRDNAIKGALIGMIIASLIAFAFILQGHTSKLIELSPAVAVGAFLFGFGIVFAGGCECGWAYRAFEGQSHFMIVGIANIIGTMILALSYDFLPKALKEGVKINLLTEFGNLNGFFINLILFILMFAFVVFYKKHFFKNQ…	55	90	26	255	64	490	Core
Cj1484c	-	putative membrane protein	-	MKKILQDGFFLAIFFFVLLPSRVFALDAVLFNENILSQKVSNEINLIGKELYQKSNIFIGVMIGDKTEIETLLNKQKELPQSYILLLLSKNSHKVDIVGSKGALALIDKEAVLSPYPGTGSILPILATNKGDIYNAAILNGYADIVDRVAKSLGLQLEHSIGNANRDTINILRILIYGFICFALLYYAQRRIKRKKNVRN	55	90	25	255	64	489	Core
Cj1482c	addB	hypothetical protein	L	MKLRIFSSSRQIREYYNQKKQQNALLDSAIHIGEFLDKVCLSNFHKASSYESLLLMQEACLKSKDLEKKLGISVEFFAFLKNNEYLFSFFKELSLEKKSIEDLKNNDYYATYNEHLEILDEVYKNYLALLEKNSFYDDLSLPKNYTLNKDFLDEYEAIVYDLQGFLSKFEENLVSEISQIKEVVLSFKTSKFNLEYLLKLDFLKTFDLKINTYYEINLSKQEILKEEIFKTRNSKIKLKSFELRALQCAFVMDEISHFVRKGLKPENIVVITPDESFCEFLRLFDKDNMLNFASGISIKESLFYQKFQALYESASSASFVYKNQEDYFEDTQMIFDYHNTFLHSLKLDFIEFKKYFDEKCDFEYFEKLLALFLENEKQELIYLIRKELYFIKDLLKNQS…	55	90	26	255	64	490	Core
Cj1481c	addA	putative helicase	L	MSQFEPFLALEASAGSGKTFALSVRFVALILKGARINEILALTFTKKAANEMQKRIIETFLNLEKENKTSECNELCKLLDKDKEELISLRDAKKEEFLRTELKISTFDAFFGKILRVFALNLGLSSDFTMSEERLDVREIFLKLLKKDELKDLAYYINLVDEKENFFNELEKFYENAYFQNRPKIPNPSKAYINKAYSELRSYCLGLTHVKNYKNLCDNFKSEVLDLSVFMQSSFMIKFESTKYLQDLESTNLHFSAKRMELINALNTYAIELENYKIANLMNLLNHYSEAKNIFHKDKNTLNFQDVSKKVYELITSEFKDMIYFRLDGFISHLLIDEFQDTSVIQYQILRPLIAELVSGEGVKKNRTFFYVGDKKQSIYRFRKGKKELFDLLKQEFSQ…	55	90	26	255	64	490	Core
Cj1476c	nifJ	pyruvate-flavodoxin oxidoreductase	C	MGKIMKTMDGNEAAAYAAYAFTEVAGIYPITPSSPMADYTDMWAAAGKKNLFGVPVKIVEMQSEAGAAGSVHGSLQVGALTTTYTASQGLLLKIPNMYKIAGQLLPCVIHVAARSLAAQSLSIFGDHQDIYAARQIGFAMLCSHSVQETMDLAGVAHLAAIKGRVPFLHFFDGFRTSHEIQKVEVMDYAHFDRLLDREALLEFRNNALNPENPKTRGTAQNDDIYFQTREVSNRFYDALPDVVNEYMQEISKITGREYKPFTYYGHKEPECVIVAMGSVTQALEEVVDYLNAKGEKVGILKVYLYRPFSLKYFFDVMPKSVKKIAVLDRTKEPGSLGEPLYLDVKSAFYGRENAPVIVGGRYGLSSKDVDPAQMIAVFENLKLDNPKDGFTVGIVDDVT…	55	90	26	255	64	490	Core
Cj1457c	truD	tRNA pseudouridine synthase D	J	MDLAEENTIFKPLYSLKHSPINAYFSKNSDDFVVRERPLYEFSGKGEHLILHINKKDLTTNEALKILSEASGVKIRDFGYAGLKDKQGSTFQYLSMPKKFESFLSNFSHPKLKILETFIHENKLRIGHLKGNSFFIRLKKVLPSDALKLEQALMNLDKQGFANYFGYQRFGKFGDNYKEGFEILRGKKMKNVKMKEFLISAFQSELFNRYLSKRVELSHFANDFSEKELIQIYKISKEEAKELKKQEQFFKLLKGEVLGHYPFGKCFLCEDLSAELERFRARDISAMGLLIGAKAYETGEGLALNLENEIFKDALEFKAKMQGSRRFMWGYLEELKWRYDEEKAHFCIEFFLQKGSYATVVLEEILHKNLFE	55	90	26	255	64	490	Core
Cj0574	ilvA	threonine dehydratase biosynthetic	E	MLELNKIYKAKQQISGFVNKTPFIYSSFLSDICQSEIYLKNENLQITGAYKIRGAYNKIANLSAEQKQHGVIAASAGNHAQGVAISAKKFGIKAVIVMPESTPLLKVSATKALGAEVILKGDNFDEAYAFATSYAKENNLSFIHPFEDEFVMAGQGTLMLEMLDEISDLDMIIAPVGGGGLISGIASAAKQINPNIKIIGVGAKGAPAMYESFHAKKIKNAKSVRTIADGIAVRDANPINFNIVLECVDDFIQVDDEEIANAVLFLLEKHKIIVEGAGAASVAALLHQKINTQNHKKIGVVLSGGNIDAQMLNIIIEKGLFKSYRKMQIHVTLVDKPGALLHLTDSLKIANANIVKIDYDRFSTKLDYGDAMISITLETKGKEHQEEIRKILTQKAFNF…	55	90	26	255	64	490	Core
Cj0886c	ftsK	putative cell division protein	D	MLAPSMGEWVYKANLFLFGEFGYYYPFSLLILNYLYYKKNYKIENFKRRELFGFSLAFFSTLLLFSVFYRGFGYILEIVYGFSSAILGHTGSGIFALLLLLFSLVLLFPKFAKEILKIELDFTYLLKVEQAFKSLLMRVFGGENEKEDVGKSELMVPKLNILQGNIYENSQINKKEKTNNLEQIIKDSNINASKNSITTAKENFEKLKNQILDETIEIDKQSLKESRSFVYEHSQQVRNFAQKASKMSISLDEDFNFISEEEVDMIPERFLKPKKLEDIKQIDTNKNLDEPSYKRKNIEIPVSNQEVKPKIFTKELELRENLIKKEKLEQEYKAYQNEILENKVKQEIKKLEEYDAINSSDIIEGNKYSFNSPKTIKTETEESDKINENKNLDKTDNIF…	55	90	26	255	64	490	Core
Cj0887c	flgL	putative flagellin	N	MRITNKLNFTNSVNNSMGGQSALYQISQQLASGLKIQNSYEDASTYIDNTRLEYEIKTLEQVKESTSRAQEMTQNSMKALQDMVKLLEDFKVKVTQAASDSNSQTSREAIAKELERIKESIVQLANTSVNGQYLFAGSQVANKPFDSNGNYYGDKNNINVVTGAGTESPYNIPGWDLFFKADGDYKKQISTNVSFTDNRWDLNKDPDKTKYLTGDSKWQQLIGQGYVKDNSLDADKDFEYDDSKLDFPPTTLYVQGTRPDGTSFKSAVLVKPEDTLEDVMENIGALYGNTPNNKVVEISMNDSGQIQITDLKQGNNKLDFHAVAFTPQADTKDELKNIIEAANQEGISMNEVTNRVMQAATAAPSNGDITNLNNPVTIQINGQGFEIDLKQTDFIKSKM…	55	90	26	255	57	483	Accessory
Cj0891c	serA	D-3-phosphoglycerate dehydrogenase	E	MKKKIIVCDAILDKGVDILRRAEDIELIEATKVPKDELMQMLSDVEVAITRSSTDVDINFLNHAKKLKALVRAGVGVDNVDIPECSKRGVIVMNVPTANTIAAVELTMAHLLTSARSFVNAHNFLKIERKWEREKWYGIELMNKTLGIIGFGNIGSRVAIRAKAFGMKILAYDPYISASKITDLDMEQAKNLDEILEKSDFITIHTPKTKETNGMIGKQEIAKMKDGIRLINCARGGLYTEEALYEGLKSGKIAWLGIDVFDKEPATNHPLLDFENISVTSHLGANTLESQDNIAREACEQALSAARGVAYPNALNLPIKTEDLPPFVAPYIELVSKMAFLAVQIDKNPIKSIKLEAEGIIGEYVNSMLTFAAVGALGGILGEKINYVNAEFVAKEKGV…	55	90	26	255	64	490	Core
Cj0924c	cheB	putative MCP protein-glutamate methylesterase	NT	MKLILIGSSTGGPNQLKFLLKDIDIKNACVVIAQHMSASFIPSFVGQFNKEAFNEVCLLNDKEILSNKIYICPKNTILSGNLNIVAAWQDVASSFKPSVDLLFHSAVSLAKTNKILAIILTGMGDDGAKGLFELYKIGVRCLCENKADSVVYGMPKRAKDMNPHLKPMSLKEIKKEIVNFIDQD	55	90	26	255	64	490	Core
Cj0929	pepA	aminopeptidase	E	MKFELNDKKLDAIKADFELVFIQDKNLKIFNKEKDFFKLNNYKGEGVLLDLNNKKLYLELKSLAYEDIRLSLYTAYKTLEKLNIKSVKLPSIIGDCVVRSFASLVEGVLFGAYKFDKYKSEKKTRTLERFIISSGELNGKKFNKDEAKIGLERGEILANATNFTKNIVNEIPEIYTPLKMAEDAQNLAKENKNITCKIYDEKFLAKEKMNAFLAVNRASVHPPRLIHLSYKAKNAKKRVVFVGKGLTYDSGGLSIKPADFMLTMKADKSGAAAAMGIIKAVAELALDLEVHCILGATENMIGGNAYKPDDVLISREGVSIEVRNTDAEGRLVLADCLSFAQDLKPDLLIDMATLTGACIVGLGEFTSAIMGNNEELQNDFYLSSKKSGEYTTILHFNPH…	55	90	26	255	63	489	Core
Cj0930	ychF	putative GTP-binding protein	J	MSLSVGIVGLPNVGKSTTFNALTKAQNVQSANYPFCTIEPNKAMVEVPDLRLNELAKIVKPERIMHSLIEFVDIAGLVKGASKGEGLGNKFLSNIRETEVILHIVRCFDEENITHVEGGVDPLRDVEIINTELILADIEQLSKKIEKLTKEAKANQKGAKESLELANSLLDHLNKGLAASSYPEKESEIYQALIKELRLLSAKEVIYGANVDENGISEDNDYVKALKEYAKKNDHEVIKLCAKIEEELVGLSDEESHEFLSSLGVNESGLDQIIRTAFAKLGLISYFTAGVVEVRSWTIKKGWKAPKAASVIHNDFEKGFIKAEVISYEDYIQYKGENGTKEAGKLRLEGKDYIVLDGDVMHFRFNV	55	90	26	255	64	490	Core
Cj0931c	argH	argininosuccinate lyase	E	MKNEMWSGRFSDASDELLKEFNASLNVDKTLFNEDIQGSIAHATMLESCGILKKEELDAIIKGLEQVRSEIEQGKFIFDIKDEDIHMAVEKRLSEIIGSEIGGRLHTARSRNDQVATDFKLFVKKSHIELIKLLKELIQTMLEHAKAHKKTIMPSFTHLQHAQPVSFSFYILAYAFMLMRDVKRLQNSLELADFSPLGSCACAGTSYRTNRELSTKILGFKDIMPNAMDGVSDRDFALDLLYDIAVIFTHTSRLCEEMILFSSSEFSFITISDSFSTGSSIMPQKKNPDVCELIRGKTGRVYGNLISLLTIMKALPLAYNKDMQEDKEGLFDSVKTAKDSLIILNAMLKEIQINKENMLNACKKGHLLATDLADYLVREKNIPFRKAHFIVGNVVAQAE…	53	86	26	229	53	447	Accessory
A6J90_01640	-	hypothetical protein	-	MINSLNSNLNYDYNTSNFKQDKNIDFKINKHGVAVITGEGALPYRGKKFEYNPKIFGLDESISKKDMQEFNNFMKSNALKDPNKIEKSPLKDFNPAYTKWDPTTEKMMLGFFVSYSKMFHLGYDIIKKADEFYKEFDALISKDLSLDEFKTKYIDFKQRHDEFVKEYEMAMGDKMLLSSDNEIITQQSEKPFKAIQGESKNKETYKDDSTRNELVKKLLEGKFSTSEELELLFGMKFSDDAGEFNKILSLNSAPKIIDIKA	0	0	26	0	0	26	Accessory
Cj0107	atpD	ATP synthase F1, beta subunit	F	MQGFISQVLGPVVDVDFNDYLPQINEAIVVNFESEGKKHKLVLEVAAHLGDNRVRTIAMDMTDGLVRGLKAEALGAPISVPVGEKVLGRIFNVTGDLIDEGEEISFDKKWAIHRDPPAFEDQSTKSEIFETGIKVVDLLAPYAKGGKVGLFGGAGVGKTVIIMELIHNVAFKHSGYSVFAGVGERTREGNDLYNEMKESNVLDKVALCYGQMNEPPGARNRIALTGLTMAEYFRDEMGLDVLMFIDNIFRFSQSGSEMSALLGRIPSAVGYQPTLASEMGKFQERITSTKKGSITSVQAVYVPADDLTDPAPATVFAHLDATTVLNRAIAEKGIYPAVDPLDSTSRMLDPNIIGEEHYKVARGVQSVLQKYKDLQDIIAILGMDELSEEDKLVVERARK…	55	90	26	255	64	490	Core
Cj0105	atpA	ATP synthase F1 sector alpha subunit	C	MKFKADEISSIIKERIENFDLNLEIEETGKIISVADGVAKVYGLKNIMAGEMVEFENGDKGMALNLEESSVGIVILGKGEGLKEGASVKRLKKLLKVPVGEALIGRVVNALGEPIDAKGVINANEYRFVEEKAKGIMARKSVHEPLHTGIKAIDALVPIGRGQRELIIGDRQTGKTTVAVDAIISQRGQGVICIYVAIGQKQSTVAQVVKRLEEHGAMEYTIVVNAGASDPAALQYLAPYTGVTMGEFFRDNAKHALIVYDDLSKHAVAYREMSLILRRPPGREAYPGDVFYLHSRLLERASKLNDELGAGSLTALPIIETQAGDVSAYIPTNVISITDGQIFLETDLFNSGIRPAINVGLSVSRVGGAAQIKATKQVSGTLRLDLAQYRELQAFAQFA…	55	90	26	255	64	490	Core
Cj0101	parB	parB family protein	K	MGLNKDRGLSSLISDMDTVYSKELGFDKNQSTMIEIDQISPNPFQPRKNFDQEALDELANSIKEFGLIQPIIVFKKNNKFILIAGERRLRAVKALGKKEILAFIADIDENKLRELALIENIQRENLNPIELANSYKDLMQVHKITQENLAELIHKSRTQITNTLRLLNLDIRTQELIASGKISQGHAKVLVGLDQKDEKMLVDSIIGQKLNVRDTEKIVKKIKNNESLPNQEFEDEIKKLKQILNRFGFDCKNKNNDFVIHLENIDKIKKLIKMLEKL	55	90	26	254	64	489	Core
A6J90_01500/A6J90_01505	-	putative protein	V	MPKNDSFFNQVIKAKIDKDKFTHLKNNVYISAYIPYKHRLDLSMLVMFNIDGLDKNMFTLSKDYILEKLFSGYKADLNEREWIAFQDSDDKEKYMVTIGFSSFFLPKKTCQEFANGLDQLFDVYYNRMQTLENNLKACFYPKFYKYKNAYKLIKIDKNLWEKMILFIKNNENKKAKMQYYLVGNNMQVDFQNKEKNVHGNLIISFEIYRDDVILVWNSLYWEFDRFTSLDLEKSLLNVEDTHKWLIDEFIPLVIYDYERKKYEERFLYKIFNFMKINKTLTFHDFIKNFKVEEYVKSDYKQNDIEFLLNRCESLQPYCKNDNDILFDNEAFISLYEGLLILIQNCSKLDICYIYGNLGNISFDGEKNKENLIIGIQNYLKDNFKFESNCNVVDLILRNY…	0	0	25	0	0	25	Accessory
A6J90_01490	-	putative protein	-	MSDLNKIPKETKARQTGRKGERIFSYSIPLDWIESKIPGENDYGLDYLIQYEKDGKLTYPFFVQLKSKEKYRIKFLLRLKLKL	0	0	26	0	0	26	Accessory
Cj0077c	cdtC	cytolethal distending toxin%2C subunit C	S	MIKIWNIKEIVLSDELKQKDKLADELPFGYVQFINPKESDLCLAILKDGTFGAKSCQDDLKDGKLETVFSIMPTTTSAVQIRSLVLESDECIVTFLNPNIPIQKRFGIAPCTLDPNFFAEVNELMIITPPLTAATPLE	0	0	26	4	0	30	Accessory
Cj0076c	lldP	L-lactate permease	C	MEQILTWQQIYDPFSNIWLSALVAFLPILCFLVCLVVLKLKGYQAGFLTVILATLVALFAYKMPWNLVGASFIQGFTNGMWPIAWIIIAAIFLYKLSIKSGSFEIIKKSVMSITPDHRIQVILIGFCFGSFLEGAIGFGGPVAITAALLVGLGLRPLQAAGLCLIANTAPVAFGAVGIPIIAMANLVGIEQHSVSAMVGRMLVPLSLTIPFFIVFLMDGFKGIKETFPAILVAALSFTTTQFLSSNHLGAELPDIISAVVSLAVTTVFLKFWKPKNIFRFDNESNFTQDNTLSFNQILKAWSPFILLIVCIIIWTQPWFKALFDKDGILSYTSITLQFSNITAGILSPSITGIGEAKPLSLALSVDLINGKTVAQAGTAILLAAFLTIAILKIKAEDAA…	55	90	26	255	64	490	Core
A6J90_01375	-	Non-heme iron protein, hemerythrin family	P	MIDIQHQKLFELAGKVEFMFDKPVYKDDVKALLAEFFNYMKDHFNDEEKYMKLIRYPDLEEHKRIHKEIIQSMIDLIKNIKSTNDLKEKLYTVSKKWLLEHILYEDMKVEQYRRSSLASEDDGEVSFEEVKEEKDDENAVYLYTCECVGQMHDVPFGIHQKIQLKGVKFKCKKCKEAIQFYKKYSENF	0	0	12	0	0	12	Accessory
A6J90_01275	-	anion transporter	P	MLLLLWAGALGLFFGISLDATSVALLGLSLVLISGVLTFGEVLAEKAAWNILVWFSALVMMATLLGKLGVTQFLAEALGEFASAMGLGEISIIIFLSLAFLYTHYFFASTTAHISAMFFVFYSAGLALGAPPLLYAFIMIASGNVMMALTHYATGTAPVIFGTGYVTLKKWWSIGFVISIVDIVVMIAVGLFWWKILGFY	12	77	23	113	17	242	Accessory
Cj0038c	-	putative poly(A) polymerase family protein	-	MDLKSLENNRLYILKRLGILKFLSIIEALLVGFLAFVFIRDALIAVILAVFVGVFFFRFTAKKLKLAQKELQIDALNLFLRRFGAKFKKQSLSQKDFLQLGFTKDLKEFKSQNCFEFKDFKIYDIQFLDENKRFFCGILLEILSANQNPSFEDEEQIYIKLKDKNFTLNHIFSKENHYLIATLSNPFFIDMKKDLKSNFKDLEENLNSIKNKLFK	49	81	25	241	45	441	Accessory
Cj1414c	kpsC	capsule polysaccharide export protein KpsC	M	MNLAKKHKAKFILLEDGFIRSLNLGVENSPSFSMVKDDIGIYYDGTMPSKLENLLNTYEFKDEEIKQAKKAIELIKKYKISKYNNNLDIPDDYFQKDEKRVLIITQTANDASLEFGLAKDFKTVDMIKDAIKENPDSKIYIKIHPDVLSGKKQSDLDINSLPKECILITENFNPIALLEFFDKVYTKTSGMGFEALMQECECICYGMPFYAGWGLTKDKLECKRRMQKRSLEEVFYAAYILYSEYFNPCLNQKSNIFDTIQTLAKYKDIEKVNSNRLFMLGFTLWKRHFIKPFFKAKDNEIIFLNSIKSLVRYKLKEDDKFFIWGKKYDENTLKNLLLTKAKEQNLTNFSPKISLVEDGFIRSISLGSDLTRPFSLIVDDKGLYIDPNKASKLEELLQN…	4	0	26	2	1	33	Accessory
Cj0943	lolA	putative outer-membrane lipoprotein carrier protein precursor	M	MKKTFLIFFIFIGELFALDLNFNTFSSNFTQIVKSKNSTLSYSGHFILSKDQAYWSYDTPSKKEIYINKNQVTIVEHDLEQVIFSHLDNIPNLNEIFKKASLINKDKLVAKYDNINYTIKLNQEQIQSISYKDEFENDVIINLNNQIKNPKINSDIFKVKIPQNYDIVR	55	90	26	255	64	490	Core
Cj0944c	-	putative periplasmic protein	-	MKKIFLSVFLVLSLNAQNLEIDKIRTDLYSKSGANVLKKVEISLEFDGNNLKENENKLIDAVNTVISGFFYEDIFTEIGKNNFKKTLEKFLDKKYKIKLNDIYIISLSGVEKFDLEEFKRFLESTEAKEKGMGSEVKKALENLEVPKIQVPSVEKIPTPSVPNLEAKQVEQLFKDLDEENKNDNGEINIDNLNTPKMTPDIEEKIKRDLIANPPQIFKENNANKPYHLPQTGYDIKLDENSTQN	55	90	25	255	62	487	Core
Cj0945c	-	putative helicase	L	MLDKLEKILAYDNVFLSGGAGVGKSFLTNELIKSYRKQKKLAIALGSSALSAFNIGGVTLHSFFCLGYCDDMMKLSALDRNQKQKEKLTKLKELLKTIELIVIDEISMVSANVFEMIGFRLKNSQFNGKILVVGDFFQLPPVIKEKKETLFNHSYYAFSSFFWQDLNFKNIKLSQPKRTQNMEFYNHLSLIRQGFLDEKILSFFESLRIDYKELENLEDDYTLLCGINKKVNNINQEKLSKLETPLVCFKAQVKKEDKRIKDEELDSWVGSLNILEELNIKIGARIIFCVNNWDKNYYNGEQGIIEDILYEEEKIYISIIKNNGMKILLEPYTFFMEELEQSGKDFVVNILASVTQFPIKLAYAITIHKSQGMSIEKLVCDIDHIFENGQLYVALSRAT…	55	90	23	252	64	484	Accessory
Cj0946	spr7	putative lipoprotein	M	MKSCLYFTFIVLFLTACSTKNLTSLHHENLEQKNENKHYAKLEYEQNVSILPQFTYDINFDVKRYKKYFFNPWHDSFKNYKGQNIFWSFPLYLNSKNTYYFFNKQIIPLSWFKNVINNANIQEFGKLNQKALIIQNTIIKNLPTQRAILKNPFFENEGIPFDYASDGILNAGTPVLISHFSKDKRYAFVLGEAGFGFVESKNLEFFSNDRAKIYENLNFITPLKEKIPIYSEDGKFFFESRIGAIYPYYKEDKNYFYGKIGSKKYKISKKDVSKFPLQFNDKNLKNQLSQVLNLPYGWGGYNFERDCSLLTRDIFSAFGLYLPRNSAAQKNSFNHFDISTLSNSQKKDFLNRFGKAYLSLLYLPGHIMLYAGQITDNNIAIHNIWGLRKDATQRLLISS…	55	90	26	255	64	490	Core
Cj0995c	hemB	delta-aminolevulinic acid dehydratase	H	MFKRFRRLRLNENLRAMVRENSLSVNDLIYPLFVVNGTGIKKEISSMPDVFQMSLDEILKECQNVVNLGIKAIILFGVLENEKKDSCGSDALDDEGLVARSIREIKKNFPDLFIISDLCFCEYTDHGHCGIIDPKTKSVDNDATLEISAKQALVHARAGVDMIAPSGMMDGIITTLREALDKEGFENLPIMAYSTKFASSYYGPFRDVAESAPSYGDRKSYQMDFANGKEALEESLEDEAQGADILMVKPALAYLDVVKEISFHSNLPLCVYNVSGEYAMLKAAKNTGVIDYEKVLYETMIAFKRAGAKLIITYHAKELAKMLKGEK	55	90	26	255	64	490	Core
Cj1011	corA	putative CorA-like Mg2+ transporter protein	P	MLELHENLKKILQAKNLETFYSEIYGQKIFVYVGLNLETWLFNDEKIYKLQDEEFKLSSIEEFSNFIKSILEDFKVQNTHFQNLLEHKESIILKGGFVKNFYKKSFVLRQKINKNLKQINLLSEAFNLLLSEQAQYKKHLKILNLSIGILSKNTKEHLARVDTLYTLTSAIKNEKMNKSIYLLSILSSIFLPLNLIVGFFGMNTNNLFFKDSPYGTLYIFSLICCILIVGFIFYHSKKTKEFDLDEGKKAKKQTK	55	90	26	255	64	490	Core
Cj0773c	metI	putative ABC transport system permease protein	P	MNEENISIISAFFSRISQFFNEFSWQDVKEVSLSSITSFNENYENILKPALNETIYMSLMAVLFGFLLAIIPGILLAIWDKNGIKENKIAYSILDFITNILRAFPFLILIVVLLPLSKIIVGTSIGTNAAIVPLAIGIAPYLAKMLESAFKEIDKGIIEAAKSYGASNIQIIFKVIFSEALPAIISGITLTLIFTIGFSALAGTVGGGGLGDVAIRYGYERFNKEVMIQTVVILLILVQLVQILGNLFYTWAKNSKTTYIIATLLILLGVSIVINIKNDENFFWQAIVFILFLGSLLYKGFKK	55	90	26	255	64	490	Core
A6J90_04615	-	hypothetical protein	-	MDHILSGKAENFVAGWYADIAYTRAYVASDRNNDGYLEDYELEDTKSGFVAQATNLGLFVQSYTQLNGSVDTLFGFEKDFREMRPDDTKDTDYAGRTIGLELDKMIRKDGDFDGELSFSETGMQAVKTKASNSGWTESVGILTLTKFDQTNTMEIKDILDKLGKGVKYDDLSEDEKSLLKMQLSDKIFDEVEDKETGNKKLVFNLDKFKIFYEGFVDLFKQRSAKMLGLKPEDATKLIIMIILVKLSTK	17	14	24	57	49	161	Accessory
Cj0796c	mhpC	putative hydrolase	S	MAQTQLSYKNKTYQISYEILGDLSLPQILILHGWGANKELMKQSFCPFLKDFCQIYMDLAGFGNSSVEEILNTQDYANITELFLKQKKLNVCFFMGHSFGGKVSTLLAKEKDTLILLSSAGILAKKSPKVRFKIRIFKILKLFGLGKFYRYFASKDGANLSPMMYETFKRVVDEDFSEIFAKQKAKSLVFWGKSDESTPLYCGEKMHQFLKNSTFYPLEGDHFFFLKHSAFIAQKIKEI	55	90	26	255	64	490	Core
aLocus tag for accessory genes based on C. jejuni reference genome CP022076.1 (NCBI accession). Locus tags for allelic variants of the core genome refer to C. jejuni strain NCTC11168 (NCBI accession: AL111168.1)
bclusters of orthologous groups (http://clovr.org/docs/clusters-of-orthologous-groups-cogs/);
cnumber of genomes assigned to a particular lifestyle carrying the gene or allelic variant (pig, cattle, chicken, host generalists, others)
dindicates that a gene belongs to the accessory (A) or the core (C) genome content of C. jejuni

## Sheet: Table S6 (Generalist)
Table S6: Overview of host-generalist associated accessory genes and core gene variants identified by k-mer mapping.
Reference Gene Namea	Alias	Predicted Function	COG Familyb	AA	# Cattlec	# Chickenc	# Pigc	# Generalistc	# Othersc	Total	Core/Accessoryd
Cj1342c	-	no Hp match. A member of the 617 family of C.j. proteins containing homopolymeric tracts	E	MIVSKAYEIDSCDDVELGIKRESKLEFKLWYDDEKTPEALVFVVQGMGDDISSIQYVGDYMVRQFNTAVVGVNYHCIGNRPQTGSSFFMDDIDKLILKASCEAADIKLPYDVDKIQDYKAMSEIFHFVNNQIVEGKQKGNFTPNYFLNLHVSLQPTKNEYQNFGIMQAQDLLNVALYLKKHAPFDTMGGGIPIIMIGGSHGGYLAHLAAKIAPWLVDGVLDNSAYAKFLWRVVGFGKEIDFMQYSEFATFDFFHHIKTHCSTKTFWTSNSSSPRFFSPARRKIRNLLEEDHLLKQSKCLKTCFISYHSLYDEYVSLKEKTMFYEELEKLGFDVTLHSITKESQVDGKFIKNLNHGMGIPVKLLIKKELPLMLEKIKQNSKKDYKEKCISYPCEDLLYQF…	12	39	25	167	30	273	Accessory
Cj1341c	pseE	Protein of unknown function DUF115	S	MTILEKNIQALLSGVNEPLGNKLLNFIQNKTCSRFNIDENLNIFDKTHNVFMYENLEEEINFFYQSILEKTPRYPFICIYGIGNALLIKNLAKHYKHLFVFESEIELFILVLSTIDLSEELCSGKIYLVDIEEERVDIQLLILFDMKDMFEYLSLYEMFVNNVYYKKFYEDVWHKADELCEKNIKVVIRNLNSSLCIGFECYSHLLQNIPSMLESIPFQRILSERKNKFENAIVVSAGPSLAKQLPLLKAYQDKAVIFCADGALSMLEKEGIIPDYVTNLDFTDLAMKFFQNKENLKQSIIALECATHPNIVRSLNAENCMIVLRNKALYQRFNLNDFGYIDTGTHVSHFSYTLALALGFKNIIMIGQDLAFDEEGNSHSKGFDFGEKFSGEENIDKLK…	1	33	2	146	17	199	Accessory
Cj1276c	ftsX	Cell division protein FtsX	D	MKFFKTHLSLILPLLFMMFAFEFILITNATLKHYEELVNKDYNIIVVSKTELDQNVVKTKVPFFAGLESLDPKDLIDRLKNDVSEKNLKVLKDSLPKFYTLKLNSLPDQNELNSIKNQLLNIVGVSKVETFSKTHDKIYSLLILMKFVFWLFLFIIILLAFVLFLKQMRIWLYEHTDRIEIMCLFGAPFWFRSFMLYKVVVVDCFIAFVILLAFFTQIFDLSIIQESLKAVDIIFPPINFILHLTLIFLATLFICLLCVNTVMFKVKR	55	90	26	255	64	490	Core
Cj1266c	hydB	Belongs to the NiFe NiFeSe hydrogenase large subunit family	C	MSQKIIVDPITRIEGHLRVEVVVDDNNVVKEAYAGSTLWRGIETIVKGRDPRDAGFMTQRICGVCTFSHYKAGIVAVENALGITPPLNALLTRTLMNAALFLHDHIVHFYQLHGLDWADVVSALSADVKKASDEAFKYTSNPYATGADKLLEVQQRLKTFVDKGNLGPFANAYYGHPTYRLTPEQNLIVLSHYLECLRIQRIIAQCMAIFGAKNPHPQSLTVGGVTCVMDLLDPARMGEYMVKFQEVQDFVNRAYYPDLVMAGKAYAHEASVLNDIGVNNLYTFKEFQIGRDEWLFESGIIKNGDLSKVYEVEEDKITEEATHSWYADNEPLHPYDGKTNPNYTGLVDGESVDHHGNNVHSKVFDTKGKYSWIKAPRYEGNPMQVGPLANIVVNYAKGN…	55	90	26	255	64	490	Core
Cj1252	lptD	Involved in the assembly of lipopolysaccharide (LPS) at the surface of the outer membrane	M	MWRKFSLLLGTSIALNAAQVDIYALDAKKEGDILTANNDVIIFSDFYFITANKAIYNEKTGDVELFGDVNILRGQNERSHSDYAKINLNSNQADFSNFFFSNNNLEVWFQSKTSHLNDKVFESKISAVSSCNVEDPDWEIRFSKGWLNRETNFVHLYNARLYVKNTPVFYLPYFGFSADTHRQSGLLIPKIVLKSSEGLYYEQPIYIATQENWDLELDPQIRTNRGFGLYSTLRFLDSPYSTGELNFGAFRENSSYFHDENLKNQTHYGIELKYSRDDLIKSLLSDNFQEGLWIDATYLNDVDYLNLGSRDYRDLNSLVTSKINYFLADENNFYGAYARYYIDTSKLSNNTTLQEYPSFQYHRFLNNLFDERLRYSFDASFHNFYRPAGSYANELNLDL…	55	90	25	255	64	489	Core
Cj1250	purD	Belongs to the GARS family	F	MKIMILGSGAREYSIALALRRVDKNLEFYFAPGNGATESLGTNLNLKDPVVLATYAKEKGFDLCIVGSESFLAEGVVDIFKQQGLAIFGPSKAAAMLETSKSFMKSFLKKYRIKTAKFLNTNDIEKAKNFIYSLTPPIVVKADGLCAGKGVIIAKTHEEAIEETAKMLSGESFGDAGKLVVIEEFLDGYELSIFAVCDGNDFVLLPAAQDHKKLLDNDQGPNTGGMGAYAPSSLANESLLRKVQKDIILPTLAGMKKEGAEFCGVLFIGAMIVGNKPYVLEFNVRFGDPECEVLMPLIEDPLELILAATQRRLRHSKIKIKKEFAVGVVCASENYPYKSSPKSEITVNNIPENSHISYAGVSLEDGKLMADGGRVLVCIGTGKSIEEAQKNAYKLCDNV…	55	90	26	255	64	490	Core
Cj1240c	-	-	-	MKKIILLLGLSLASLGALSFDELIYKDEVKPSFDCSKIKYDGKSDDELMICNKIGVRNEFENKKLALVDNIYSSLYQNISKKADKKMKKDFKAISKKMLKERKICIKNMQNTKAGENPILSLLNASDCMQEAYIKALLELMQRAKKDTKIKEVLEQIFKNKVDKYENLLTQSLNTNKDLQDLIDSLAKEDLIDSRAKFKL	55	86	21	249	64	475	Accessory
Cj1019c	livJ	amino acid abc transporter	E	MKKLTLTLSVLTMVNCLYAKDINIGVVLPLTGTVAAYGQDVFNGIELANKLQPKLSNGDVIKLITIDTKGDKLETSNGVNRLIATDKVLGIIGEATTPNTIQAISIAEEKKIPLIAPVASGDKLLDKKKYASRVCFKDSFQGDKFATYVSKDLGLKNAVIIIDQSNVYSLGLARAFENSFKNNGGKIIKKLVINSGDKDFRAVVSQLKSLNPDFVYMPIYHPEAALIARQARQIGFDKLLAAGDGVNNQTFIDLGGSAVNGVIFTDSFDYNSPSTQLGKDFVAAYEKVKGTKELPAFSAMGADAYFVMLNAMNACVDNLSSECINSKIHQTKDFQAVGGVISIDESGNAIRSVVIKEIQNQKQNYKTIINP	55	90	26	255	64	490	Core
Cj1008c	aroB	Catalyzes the conversion of 3-deoxy-D-arabino- heptulosonate 7-phosphate (DAHP) to dehydroquinate (DHQ)	E	MQVEVKLKENAYKVYIDELEELEFDSKVFILSNPKISGLHLKTLLSKIKAKEIFIATVKDGEEYKNLSTMEEILNQMFNSKLDRKSVLISFGGGVISDMGGFAASIYQRGIDFINIPTTLLACVDAAVGGKTGVNNNFGKNLIGTFYQPKAVYCESFFLKTLSSRELTAGMAEFIKMAAMFDDSILDFIEKIDEKSFLNATCENEIFTQIIAKSIELKSRVVEQDEKESRLRMLLNYGHTFAHVIENFTDYKLYLHGEAVAIGMVMANQLALNLGLLDKMQSQRIKDILLKFGLPISYKINNVDEFYEAFFMDKKSSNKKINFVLASPLGKGLIKGDISKEDIIATLREFQ	55	90	26	255	63	489	Core
Cj1001	rpoD	Sigma factors are initiation factors that promote the attachment of RNA polymerase to specific initiation sites and are then released. This sigma factor is the primary sigma factor during exponential growth	K	MNAKTQEAELEELFQENAKDYITYEKLVKYLTKQPSASTAKKVQALMKKHKVQLFSAAEIAQMKNIEDAKRLQEEKQKLQDTSLENEFDLANENDLLEWSRSDSPVRMYLREMGQIALLNKDEEIEISKKIELGEDIIIDAFCSVPYLIDFILDYKEPLINRERRVKELFKSFDDEEKSDDKLDELDIDEDEENETELESDEEHTKKNSKKEDERTLKVIEKFKALEKAKKDWLKTSKDKESGDKLLDKLSIAFKKNILKEKLMDLGPTSKLISEIVKSMETALKSDEEFDKELKRLEYRLPMFSDELKKRHADILKDITKLSKEEITERALETTMVSTYMEIKKLFQTKEASEKSFDLEKSRLKEILEQIKRGKKISDEAKGRMAKSNLRLVVSIAKR…	55	90	26	255	64	490	Core
Cj0975	hxuB	Haemolysin secretion/activation protein ShlB/FhaC/HecB	U	MLEQSPYKEDANSKNYNNTLKVKDGVIIIDHSNTSDDNNSKTINTKKNTQKNQPNLSNDNTLKTKTPNSNTPSLKNTSKEESIHKVSFSFHITNKNINFKDLGLDEQVLQEALNDYKKESISVQDLQDIANIISYYVQVSGYPAATAYIPQQELKDQIQINITLGVLGKYVVQNNSSVRDYAIESKLPNHKGEIITTKLVEDAVYKVNEMYGIQTLASLKAGDNPGETDVVIETTPSDSFVSVLFYGDNYGIKESGRYRGGASMSFNNIAHQGDSLNAYLQRSDEAQTNYSISYTTFLGNLKITPSYSKRNYALGGAYKNANFIGTSENLGIDLKYPLWITTYNSFYLTSSYYHKKLSNSRLNIMTIDKSSDTISFSIEGVYNGISNDSFSYSANVSYG…	37	90	25	195	43	390	Accessory
Cj0964	-	leucine binding	E	MKKIFLIFFLSCFLLNAKEQKLVDVKPVENFYPKLSVQECNTNCLFDLLESRLYLSFLSEFADQNDQFLSNVYAKLLNSITDFEKNVQKITSVKLAIIIPEKTIKSYSNTIINSSIAYLLRQRAEIKVKVFLTGTEDNDKIRAALDAAQAQGYQYAIAGFTLKGANELKNYSGNMKIFIPTIHKNNIQISNQNIIFGSIDYDAQIATLLSKSNANIAIFSDGSALSSNLNSRILAQNNNARIYTIEGEKLDFSRLLRSQGGVNNASIFFNTPLIKTALASSQLRIYNIHPYVLLSTQINYNPTFLSLTQQGDRENFIIANSINNHDDNLVYLNEIFNQSIDYNWIAYATSIGVDYFYTEFLNKKSESLFDEKIKNSQVDYKVRLMQGKQASFEELK	55	90	26	255	64	490	Core
Cj0961c	rpmH	Belongs to the bacterial ribosomal protein bL34 family	J	MKRTYQPHGTPRKRTHGFRVRMKTKNGRKVINARRAKGRKRLAV	55	90	26	255	64	490	Core
Cj0960c	rnpA	RNaseP catalyzes the removal of the 5'-leader sequence from pre-tRNA to produce the mature 5'-terminus. It can also cleave other RNA substrates such as 4.5S RNA. The protein component plays an auxiliary but essential role in vivo by binding to the 5'-leader sequence and broadening the substrate specificity of the ribozyme	J	MKNFDKFSTNEEFSSVYKVGKKWHCEGVIIFYLNSYEKKIAVVASKKVGKAVVRNRSKRILRALFAKFERYLQDGKYIFVAKNEITELSFSRLEKNLKWGLKKLECFK	55	90	26	255	64	490	Core
Cj0958c	yidC	Required for the insertion and or proper folding and or complex formation of integral membrane proteins into the membrane. Involved in integration of membrane proteins that insert both dependently and independently of the Sec translocase complex, as well as at least some lipoproteins. Aids folding of multispanning membrane proteins	U	MNNSNNIFQQKRILLAVVISFLFFVIYDYFFIPKQPLKIEQNITQKNQQNTSINNTPNIQNATTNTPSAALVSQDSVISKVQSKHFEAQIDSFGRISAFYLKDRKYQNEKGEFINLVSKENSPYPLEMRFSDPSINSEAFKIPYVANASNLFVDENGSQVLKLTQNLSGLKIEKDITFYPKGNYEIEVKLSKNANYFISPGYRPNIAVDSYTVHGALVMDNKETIETYKDGDVEKDESANNVVMTSAFDRYYATFFYNFDKPLNVAISKDANQNPIVFAYSDNEFKAGGYIGSKEHVILRSIDPRLEAVVEYGWFTFIAKPMFEFLNFLHQYIGNWGWAIVVMTLIVRIILFPLTYKSMISMNKLKDLAPKMKDIRERYKGDPQKMNMHMMELYKKHGA…	55	90	26	255	64	490	Core
Cj0956c	mnmE	Exhibits a very high intrinsic GTPase hydrolysis rate. Involved in the addition of a carboxymethylaminomethyl (cmnm) group at the wobble position (U34) of certain tRNAs, forming tRNA- cmnm(5)s(2)U34	J	MSDTIAAIATAHGVGSISIVRLSGERALEFALKLSHKTKLTPRHATFTKLFNQNNEIIDEAIMIYFKAPYSFTGEDIVEFQTHGGFSVSEVLLEELVSLGARLALAGEFSKRACLNGKMTPLKALNIQDLILSKSALAAKIIARNMQGNLGELLEKIRTDLVKTLAFVETSIDYADDDLPSDLLEQISTMCEENSKILKEIYTLSQSKKGLIEGFKIAIVGKPNVGKSSLLNALLSYERAIVSDIAGTTRDTIEENFKLGTHLLRIIDTAGIRESKDVIEQIGVALSKKSLEDADIILAVFDASRVQDKEDEKIFDLLANTDKKIFWILNKSDLENVFKNTQNKNFIKLSAQKDITLLKEELQNYLNSFDSEGIMVSSLDLINACKISSEAIFRAKGLL…	55	90	26	255	64	490	Core
Cj0945c	-	COG0507 ATP-dependent exoDNAse (exonuclease V) alpha subunit - helicase superfamily I member	L	MLDKLEKILAYDNVFLSGGAGVGKSFLTNELIKSYRKQKKLAIALGSSALSAFNIGGVTLHSFFCLGYCDDMMKLSALDRNQKQKEKLTKLKELLKTIELIIIDEISMVSASVFEMIGFRLKNSQFNGKILVVGDFFQLPPVIKEKKETLFNHSYYAFSSFFWQDLNFKNIKLSQPKRTQNMEFYNYLSLIRQGFLDEKILSFFESLRIDYKELENLEDDYTLLCGINKKVNNINQEKLSKLETPLVCFKAQVKKEDKRIKDEELDSWVGSLNILEELNIKIGARIIFCVNNWDKNYYNGEQGIIEDILYEEEKIYISIIKNNGMKILLEPYTFFMEELEQSGKDFVVNILASVTQFPIKLAYAITIHKSQGMSIEKLVCDIDHIFENGQLYVALSRAT…	55	90	23	252	64	484	Accessory
Cj0943	lolA	Participates in the translocation of lipoproteins from the inner membrane to the outer membrane. Only forms a complex with a lipoprotein if the residue after the N-terminal Cys is not an aspartate (The Asp acts as a targeting signal to indicate that the lipoprotein should stay in the inner membrane)	M	MKKTFLIFFIFIGQLFALDLNFNTFSSNFTQIVKSKNSTLSYSGHFILSKDQAYWSYDTPSKKEIYINKNQVTIVEHDLEQVIFSHLDNIPNLNEIFKKASLIDKDKLVAKYDNINYTIQLNQEQIQSISYKDEFENDVIINLNNQIKNPKINSDIFKAKIPQNYDIVR	55	90	26	255	64	490	Core
Cj0934c	IV02_29000	Belongs to the sodium neurotransmitter symporter (SNF) (TC 2.A.22) family	P	MRTYFSKIGFVLTVAGGAVGLGNAWKFPTLSAENGGFVFVLLYLFFTLTIGFSIFLAEVAMGRLSKSDLANAYSNLAIKYGNRWRYGGVFMLGGIFVLSFYLVIMGWVLKYTVVSLYYLPKTLDEAASNFQNLITTNLTSSVFFFTLSFFLTLLIVSKGLIKGIEKLNVVIMPSLFLMLVFILFYCMGFKQGFANAFSYLFYPDFLHFKFSSIAEALGLAFFTLCLGIGCIVTYSSALDKKTNFIKSSVYIVLINLLISFIMGLIVFTFIFEFGADPHTQGVGIVFISLMSLFNQLGALGYIFAFCFFLALFFAGITSAVSMIEPLTFYMINNYQISRVKALFLIGLFVFVFGICCILSLNLNFFSMFSFFGKDFFTLLDKLTSNFLLPLGAIVCSIFV…	32	81	0	175	15	303	Accessory
Cj0932c	pckA	Involved in the gluconeogenesis. Catalyzes the conversion of oxaloacetate (OAA) to phosphoenolpyruvate (PEP) through direct phosphoryl transfer between the nucleoside triphosphate and OAA	H	MKKFDKLGLDNIKEIFHNLSYDELNAHEKANNEGLSTDNDTFCVDTGIFTGRSPKDKYFVKQDPSSKYIAWGKVNQPITKELFDKLLTKAKQELSGKKIYVQDVFCGASLQSRKAVRFVTEIAWQAHFVKNMFIRPSQEELENFKADFIVYNACKCINEDYKQDGLNSEVFVIFNVEENIAVIGGTWYGGEMKKGIFSMMNYWLPLENKLSMHCSANVGEKDDVALFFGLSGTGKTTLSTDPKRRLIGDDEHGWDDEGVFNFEGGCYAKTINLDPEHEPEIYGAIKRNALLENVVLRADKSVDYADASKTENTRVSYPIEHIENHEPSLKAGHPKNIIFLSADAFGILPPVSKLSKEQAMYYFLSGYTAKVAGTERGITEPQATFSACFGEPFMPLHPT…	55	90	26	255	64	490	Core
Cj0917c	cstA	Carbon starvation protein	T	MTQLSTKILWLFVAALGAICFGYLALQNGESVSAIYLVVAAVCIYMIGYRFYGSFVAYKVLELDKNRATPALVENDGRDFVPTNKAVLFGHHFAAIAGAGPLVGPILAAQMGYLPSMLWILVGGVLAGAVHDFVVLFISTRRKGRSLGEMIKDEMGKFTGGVAMVAIFGIMLIIIAILAMVVVKALAESPWGLFTIAMTIPIAIFMGIYMRFIRPGRVGEASIIGFVLLILAIHYGSVIAADPYWAKIFTLEAPTLAIVMMAYGFIASVLPVWFLLAPRDYLSTFLKIGVIVVMAVAIVLVAPDLQMPKANTQYFDGTGPVFAGGVFPFLFITIACGAISGFHALISSGTTPKMLENETHTLAVGYGSMLAESAVAIMALICACILHPGLYFAINSSSA…	52	88	26	245	63	474	Accessory
Cj0915	yciA	hmm pf03061	I	MRDMGEPKLKIVAMPSDTNPAGNIFGGWILSQIDLAGAIAARELSPERVVTISMDKVVFKEPVFIGDIISCYSKVVNVGNTSISVEVEVTAQRVDSQGCTSCINVTSALVTYVSVTRDGKKKPISEELKRIHGFLNA	55	90	26	255	64	490	Core
Cj0912c	cysM	Belongs to the cysteine synthase cystathionine beta- synthase family	E	MKVHEKVSELIGNTPIIHLKKFGINVFAKCEFLNPSHSIKDRAAFEMIKDALDSKKINQDTTIVEATSGNTGISLAMICADLGLKFIAVMPESMSLERRKMITLFGARLELTPANLGMKGAVDKANEILLNTPNSFMVSQFENISNKNAHRKNTALEILRDLDNELDIFVAGFGTGGTISGVGEILKEKLEKVHIVGVEPLNSPLLSKGEAGSHKIQGIGANFIPAILNKEVIDEVITVSNEDAINTAKELAKSGLMVGISSGANVFAASMLAKKFPDKRILTMLNDTAERYLSTDLFA	52	88	26	249	64	479	Accessory
Cj0911	hyaE	SCO1 SenC	S	MKKNIILFIVIVAIILGVIFFIKNHQNSYDFILKSDLKEETTLKDFKGDKLIIYFGYTYCPDVCPATLSLVGKALKQINNPKAHLLFISLDPNRDNNLSNTNEWLRYFYPKADALIAKDEKTLQKITKQYNVQYQKIDLNDSFMGYSIAHSNMLYLIDEKGHFYKEINDLNPQEILRELRIFLNSQ	55	90	26	255	64	490	Core
Cj0909	VY92_09940	hmm pf04314	S	MKKILLLGALFAVNLWAVNDIEVKNAFVKQTPPHAQNSAIFLTIFNNTNKDIALISAKSDISEVSELHTHIHKDGKMMMQKIPEIIIKAHSSTELKSGGYHIMLLKLKKPIIKDTKVNLDLKFNNHKTIELKNIDSKEF	55	89	26	252	64	486	Core
Cj0905c	alr	Catalyzes the interconversion of L-alanine and D- alanine. May also act on other amino acids	E	MSLIKIDQKAYEYNLRHIAKKIGSFQRLICVFKDNAYGHGAKLLAPLAKNLGVSFVAVKSEEEAREIEEFFENILILSHRPHGNENSRFIYALNDISQVKNYKQDIKIHLKIDTGMHRNGICVENLEHAINLIQGSDLKLTGMFTHFASADEMDGSFFVQKENFQKAKKIVKKYFSNLLFHSYNSAALFRGKIPEDEYCRVGLVQFGYGDSNLKRVLSLYAHRLSQRILQKGQSIGYGGIFTAAKDMEVATYDLGYADGLFRYNGRGELVLGNGKTMLGKMSMDSFSCENSGEEICVFKDADIWADFFHTINYEILVKLNPNIQRVLV	55	90	26	255	64	490	Core
Cj0898	hinT	Hit family	FG	MQEKTIFELIVEGKLPCNKVLESDDFLAFHDIAPKAPIHILIIPKKYFKDFQEFDPELMAKMTSFIQELAVLLGVDKSGYRLVTNCGKNSGQEVFHLHFHMLGGFELPKEKTKKENPQALF	55	90	26	254	64	489	Core
Cj0886c	ftsK	Belongs to the FtsK SpoIIIE SftA family	D	MLAPGMGEWVYKANLFLFGEFAYYYPFFLFILNYVYYKRNYKLANFTRRELFGIGFAFFSSLLLFAVFYPNSGYILELAYAIFSTILGHTGSGIFALLLLLFSLVLLFPKFAKEILKIELDFTYLLKVEQAFKSLLMRVFGGENEKEDVGKSEPIVPKLNILQDSIYGNLQINKKGETNNLEQIIKDSNINASKNSITTAKENFEKLKNQILDETIEIDKQSLKESRSFVHEHSQQVRNFAQKASKMSISLDEDFNFISEEEVDMIPERFLKPKKLEDIKQIDTNKNLDEPSYKRKNIEIPVSNQEVKPKIFTKELELRENLIKKEKLEQEYKAYQNEILENKVKQEIKKLEEYDAINSSDIIEGNKYSFNSPKTIKTETQESDKINENKNLDKADNIF…	55	90	26	255	64	490	Core
Cj0879c	-	-	-	MKKCILIFFSLYSLSFANIYEKLNDFAYEKKPNKDFKIQEVKLVQFSQENKDCLELLIEASQVRILNSYNSCQKLSKDESFQKFLNEDFLKLYKNNGYLINENLQNLKNTMQDIMIYYKLRYSFSKDVKDMSKNKNLDILNIDEKDGGTLLYKINNQACVGIELTRHDSRMAMKIYGIENLDKECKLFIQSPSFKDLSYTKKDFKWYYLE	38	57	4	140	57	296	Accessory
Cj0874c	petA	cytochrome C	C	MNKFSIVLTLLLCGSCALALDPNLEKTKSATGIDLPTAKWNLPKELNEDGTIDETKMPKNSEYSKMVILGNKILNETSKYVGPQAKDPKKRFAGNNLSCSSCHANGGSVQNQSGFVGIWARFPQYNARGDKVITLADRINGCFERSMNGKRMPSDTPEMKAMLTYMQWLSQGVPVGAKIEG	52	73	26	239	54	444	Accessory
Cj0874c	petA	cytochrome C	C	MDKCAVCHQENGLGLKNEDSTGAYYLYPPLWGDDSYNTGAGMYRLIKAASYIKENMPQGAPDLSLEDAYDVAAYMNSQARPIKANRNKDFPDRKVKPLDMDVGPYDDSFSTTQHRYGPYTNMIKK	0	24	0	87	7	118	Accessory
Cj0866	-	hmm pf05935	M	MRLSKTLCMALLACSILLAPNALMAMGDPNGVKIDWQIQGQMGMIKMNPYGLSPLTAIIMNNGYVLSDIKKSNGQTIS	0	37	0	97	0	134	Accessory
Cj0865	dsbB	Required for disulfide bond formation in some proteins. Part of a redox system composed of DsbI and DsbL that mediates formation of an essential disulfide bond in AssT (By similarity)	C	MKDKCRNFSLSKWQDTRKPWLILIIVTIGLTCIAHFLFQEYLFMKPCEQCVYIRFDMLVMAIGGMIALINPANNIIKIFSYSLAFYGIWLGLEHCLTLNHIHEVVHSENPFAGVDGCREIPIYPFNLPLHEWAPSWFLPTGECGMDTPVVPKNAYNHLNAFQKFFIGTLPDFENGLYSNGWYLIPSLKFMNMAICCLIAFLCCFIVLFAMFIAYVLDKNKPNAKIFALVIVILVLVLKFIGEPKNPNQNIASLNQVVLRYS	55	90	26	254	64	489	Core
Cj0835c	acnB	Belongs to the aconitase IPM isomerase family	C	MSFMQEYNKLVEERAALGIPPLPLNANQTRELCKLLENENNEELANLLENRVNPGVDDAALVKCEFLDSILKGKISAPNIDKKRALRMLGTMLGGYNVKVLIDALKDENIAKDAAEVLKNIIFVHDNFHTIAELSKNNPHAKEVLQSWANADWFNKKEKLPQVIKCIVFKVAGETNTDDLSPAGDAFTRSDIPLHANAMLKVRQTGSLEKIKELKKSGREVVYVGDVVGTGSSRKSAINSIQWHLGKEIEGVPNKHSGGIIMGSTIAPIFFNTAQDSGALPIICDVTNLEMGDEFEIHPYEGKIIKNGSTIAEFTLSPNTLLDEVRAGGRIPLIIGRGLCTKAREFLGMESENIFTKPEQPKSSSGGYTLAQKMLGRACGVEGVRPGMYIEPITLTVGS…	55	90	26	255	64	490	Core
Cj0812	thrC	threonine synthase	E	MKLVESRNVNNVSSFKEALINPNAPEGGLYSPLNLPIFEGEKYANLSYKDFALKLIESFGFGEEELFKKALKSYESFDDKNTPISLQKISEKTYINELWHGPTRAFKDMALQPFGVLLSEFSKDKNILIICATSGDTGPATLKSFENAKNVKVACMYPKGGTSGVQELQMRALDKDNLKVFAIDEDFDAAQRTLKELLFSKDFQNEIKALNYELCAANSVNFGRILFQIIYHYYASLKLFNEFLEEVQIIVPSGNFGNALGAFYAKKMGAKISKIKIASNANNILSEFFNQGVYDLREKSLKKTISPAMDILISSNIERLLFAKFKDKRTKELMNLLKNERYFKLEKEELQSLQEDFEADFCTDEECMQFIKQSKILIDPHTATCFKMLDPLKPSIITS…	55	80	26	255	64	480	Accessory
Cj0800c	-	Flagellar Assembly Protein A	L	MALDEKIIAYTENPARELLSVASRTNLSLNELDFSLLAFSTQYRFGDLEWEKISEKELTLFDKDEIFLKNDLQIKQEYKIEIFHGINQSKASQAVKLVANKNLTKIVAQIDFTNLDFHEKLALELLQNIYKKMLKLKFLIGIRIFDFKKKLMSFCNQYKNTPLNKTIQITVAQGIDPIESQDESLILTYKEKTKNYTIDEKRSGIIVVDENEVVLKHVKFKQGKEGKDLNLHTLKVLAANENKVKFSCSSAFKQVEQDGYTEYIALKKGYVVQDGEKFDIANELDFNGVDFKNIGIIRAGLDKNVKINIKFLSEVKDAVNSGVGIECEELNVVGSVGSNTQLNATKMKIEGTTHSKAKIQAKQAYIKTHRGFAEAEILNIDLLEGGTIKAKEVRIKKSL…	55	90	26	255	64	490	Core
Cj0799c	ruvA	The RuvA-RuvB complex in the presence of ATP renatures cruciform structure in supercoiled DNA with palindromic sequence, indicating that it may promote strand exchange reactions in homologous recombination. RuvAB is a helicase that mediates the Holliday junction migration by localized denaturation and reannealing. RuvA stimulates, in the presence of DNA, the weak ATPase activity of RuvB	L	MVVGIEGIITKKEPTFIIVKCASGLSYGIFISLFCSAKIQTQEKHEFFITQIIKEDSNKFYGFLDKDEQKMFEMLLKVNGVGANTAMAVCSSLDVNSFYKALSLGDESVLKKVPGIGPKSAKRIIVELSDTKTKLENVSDDKSEALAALLTLGFKQEKIISVLASAQATGTSELIKEALKKLG	55	90	26	255	64	490	Core
Cj0798c	ddl	Belongs to the D-alanine--D-alanine ligase family	F	MKFAILFGGNSYEHEISIVSAVVLKKVINQNLEFVFCDEERRFYHIPSEKMNSKTFSTKAYKKEKELFIKQGGFFSKGFLKENKLECECVINLIHGRDGEDGKIAALFEFYSIKFIGPRLEASVLSFNKELTKLYAKSVGVKTLDYTMLRKNQNSKEKLSFPCIIKPARLGSSIGISIVKDEKDLEYAKDVGFEFDNDLVVEEFKNNIKEYNLAGCMINDEFVFSIIEEPKKKEFLDFEQKYLSFSGHNELIEADLSEELKEKLKDSFKKIYNPLFKGALIRCDFFILDNEIYLNEINPNPGSLANYLFKDFNTTLNALADQISLEKMIKINYNFLHSINGQKGKL	55	90	26	255	64	490	Core
Cj0794	-	Annotation was generated automatically without manual curation	S	MSIFSINDNSNYGSILSQAKANKESKENSKISFANAFLKQNASKLSDIESKNSQTLARSEALNSTNTTNTSNNTNFSISSKTSSPNYDISSEFKNSIYTLKYKQVDLNTDTAYGYSVDKDGYMGSDFNKAAGLPEDFKIHKSTLDEIERKAENNSYTSDIKKYLGIDKYYTNIDMAETIKQYYNQFNQIVNYAFNDTNKTSFTEADINSMPKGISELSSDKTIGIMPKNYDKLTITNYYNTQEQYNEAEQLGMFGHINIGLQPLNFTPQSMQTQNLDKDTAIDTFNPDMSVYPQNEDGSYSKEALFMSFLKSTGVSPREGSATLNPIAKSYAEAMAKESFDGSLASLDDIMTGKVDFASLLKGYAQEGWLDADIYAMDKGVAWQNTSIGYGGAWFDREF…	48	76	19	174	22	339	Accessory
Cj0791c	csdA	Aminotransferase	E	MQISDLKKELILKKGILHFDFTASALALKCVEKEISKILPTYANTHSDSSLNSFKTQQIYEQARKDIKKSLSLDENFALIACGTGSSSAIKKFQELIGIYIPPLVKERYFTQIDKNTLPLVIVGPYEHHSNELSFREGLCECIRIPLDKNGEIDFDFLEKTLQKNKKRKIIASFSLASNVTGILSDYKRISEMVRKFKGIVAFDASSFIPYKNISCQYYDALFISSHKLIGGIGGSGLLAIKKDLCGNKPSFAAGGTVGYVSRTSQCYLCNEEALEEGGTPGILQLIRASLAFKIKDSIGIKNIEKKEEILKDYFFKKLKTIPNLILYAKNLKTRLPIFAFNIKGISPFDIAYELSKKYHIETRAGCACAGPYGHDLLGLKDNQKLKTKPGWLRISLHY…	55	90	26	255	63	489	Core
Cj0780	napA	nitrate reductase (NAP). Only expressed at high levels during aerobic growth. NapAB complex receives electrons from the membrane-anchored tetraheme protein NapC	C	MNRRDFIKNTAIASAASVAGLSVPSSMLGAQEDWKWDKAVCRFCGTGCGIMIARKDGKIVATKGDPAAPVNRGLNCIKGYFNAKIMYGEDRLVMPLLRMNEKGEFDKKGKFQQVSWQRAFDEMEKQFKKAYNELGVTGIGIFGSGQYTIQEGYAALKLAKAGFRTNNIDPNARHCMASAVVGFMQTFGVDEPSGCYDDIELTDTIITWGANMAEMHPILWSRVSDRKLSNLDKVKVVNLSTFSNRTSNIADIEIIFKPNTDLAIWNYIAREIVYNHPEAMDMKFIKDHCVFATGYADIGYGMRNNPNHPKFKESEKDTVEKENVITLDDEEATSLSYLGVKAGDKFEMKHQGVADKNWEISFDEFKKGLAPYTLEYTARVAKGDDNESLEDFKKKLQEL…	55	90	26	254	64	489	Core
Cj0776c	-	-	-	MNLKIFSIIVGILIAVIVILGGTYYYLFEYSKPKNYTLNTNTYTEQKSYTNNYDNSYSPSIQTNNSSSDININNNTIQKQETNLLDENQSLNNNTFNTSISENNQSLNNNTNTSNNINTNENKQILDTDKEKLKQENKQAKIEALKKEISKQQKILERERAVKKELQSNKSNKNKYLNTAREYLSIGKNSRLEPELSTENMKVYILDGKFLSQYRINLLKDMLSVIQDNAKDYYLSIFVKMLPKGEMKLTIYNKEIIFSDMKKAYKYISLDRLSPYLNNPKELNEHVAREEILERLKLQIKKDGKGSDFSKHIKSLKTGLNTAQYFFPFCEIIEISSIK	55	90	26	255	64	490	Core
Cj0775c	valS	amino acids such as threonine, to avoid such errors, it has a posttransfer editing activity that hydrolyzes mischarged Thr-tRNA(Val) in a tRNA-dependent manner	J	MYDKNLEKEYYQICEERGYFEIDGNKTIQEKDKNFCIMMPPPNVTGVLHIGHALTFTLQDIMTRYKRMDGYKVLYQPGLDHAGIATQNVVEKQLLAQGIKKEELGREKFIEKVWEWKEQSGGKILDQMRTLGITPAWSRLRFTMDEGLVNAVKKAFVELYDKRLIVRGNYMINWCTHDGALSDIEVEYKENKGKLYHIKYFLKDSDEFLVVATTRPETFFGDTAVMVHPDDERYAKFVDKEVILPISKKAIKIIADKHVEKEFGTGVVKVTPAHDMNDYEVGLRHNLDFISVFDEKGILNEHCLEFQGLERLEAREKIVAKLESLGFIEKIEEYNNQIGYCYRCNNIVEPYISKQWFVKKEIAQESIEKVALGESKFYPNHWINSFNAWMKDLRDWCIS…	55	90	26	255	64	490	Core
Cj0737	-	haemagglutination activity domain	U	MKKMSKHIVLSFAVSSLLFSQAYALLSGGKFTHGTSGTIHTSGNTVTITGKGQNHVIQWGGGFNIGQNESVNFNGKNQNYLNIAYQKDASKIDGALNRGNNNIFLVNPMGVLIGKTGTITAGKFVASTTALSDDNVKTFLEKGASFSPAFDVSKQGNIINLGKINADNIVLIGNKVEINKGKITLDVLKLEGNKVYVDAGVVKDTKNIVAKAEQEAIIQQSITSFEEDGALLGNSSSKFSFDDSSKVKNWTKYGSIADATEWNKFADFWNVNKEKFRTAFDHFRLIDDIDFSGVKTYIVGDNTSNAFAKSFDGSGYALKNVNINSSNQYVGIFGVVQNSYIRNFNIQGLKIASTGYDA	51	77	15	195	34	372	Accessory
Cj0718	dnaE	DNA polymerase	L	MSQFTHLHLHTEYSLLDGANKLKELALTLKEQGATSVAMTDHGNMFGAIDFYQTMKAQGLKPIIGMEAYLHNHDELDDKSSRQRFHLCLYAKNEIGYQNLMYLSSQSYIKGLYYYPRINKKLLEDHSEGLICSSACLQGEVNWHLNTYSERNVRFGAKGYEAAKEAALWYKKVFKDDFYFEIMRHGIGDQRMIDDDIIRLSKELNIKIIATNDTHYTFKERAAAHEVFMCIAMGKKLNDPDRIRHSVHEFYVKSPEQMSELFADIPEAIENTQEIAQKCNLELNLGNPTPPNFKFTREYAKDHNIILPEETKEFSFDNDDMVFEELCKKGLEERLKFIDESKHEEYKQRLEVEINIIKNMKFSGYMLIVHDFIKVAKDKGIPVGPGRGSAAGSLVSYCL…	55	90	26	255	64	490	Core
Cj0717	spxA	Belongs to the ArsC family	P	MKLYGIKNCNSVKKAMDALTQKGIVFDFMDIKKINQDILYTWLKQKSFEELINTAGLTSKKLGLNKEKVKNLNEKELEKIVLENPSCIKRPIIEYEQNIYIGKEYEKML	55	90	26	255	64	490	Core
Cj0710	rpsP	Belongs to the bacterial ribosomal protein bS16 family	J	MTVIRLTRMGRTKRPFYRIVVTDSRKRRDGGWIESIGYYNPMVEPEVIKVDAERLAYWKSVGAKLSDKVASITSK	55	90	26	255	64	490	Core
Cj0709	ffh	Involved in targeting and insertion of nascent membrane proteins into the cytoplasmic membrane. Binds to the hydrophobic signal sequence of the ribosome-nascent chain (RNC) as it emerges from the ribosomes. The SRP-RNC complex is then targeted to the cytoplasmic membrane where it interacts with the SRP receptor FtsY. Interaction with FtsY leads to the transfer of the RNC complex to the Sec transl…	U	MFELVSESFKSAINKLRFVDDEKALKNALETLKKALLKADVHHKVTKELLTLIEEDAKQNGIGQKQFLNAIKINLENILSVNGKNQGFVFASKPPTVVLMAGLQGGGKTTSTIKLANYLKLRNKKVLVAACDLQRLAAVEQLRQLCEANEIELFFIENEKDPIRVAKEALKKAESSMVDVLLVDTAGRLAIDEALMDELRAVKDVLNPDEIFYVADAMSGQDGVKTAASFNEVLGISGVILSKFDADTKGGVALGIAKQIGIPLRFIGVGEKVADLEVFIPDRIVSRIMGEGDLATLAEKTAAIIDEKEAKKLNQKIKKGEFNFNDFLNQMESIKKLGSMKSLIGMIPGLGGMANAVKDIDLDNSKEIIRIKAMISSMTPKERENPDLLNNARKRRIAE…	55	90	26	255	64	490	Core
Cj0703	-	Protein of unknown function (DUF3972)	S	MQTYLELEEFCKLVHLNEDVVKGMMANGALNFKEEEGKIYIEAHQGTFSVVPSSAKSQTAMVNSMTLAGESFVEKTIGTILNLHEKVLDAKDETLEALKNENKFLKDALYSMQELYDEDRKTIETLNNELKHAREEIEFLKRKYKLMWSKTAEIFGAKTEPDLEMNKNLEKPIENMEQ	55	90	26	255	64	490	Core
Cj0700	-	-	-	MTQEELDALMNGDVDLDSETEAEVKTEESNTEEDALMLEDVKIADYKPNPSVVWPPPPPNQEHKVVHQLDDVTKDSELKATEMMDKLESINNFFADSESLLKEINKAIEKNIDIFSKLNEKFPNVESFSEALELNNQAKKSSKEIVGNLQSGQDEVMMAMDAMQYQDIHRQKIERVINVMRALSRYMSSLFEGKIDDKKRVSSAVHIEGDSTADVVSNDDIEALIASLGQK	55	90	26	255	64	490	Core
Cj0699c	glnA	glutamine synthetase	E	MGKFVNNIDDFFKFCKQNEVLFVDFRFTDMIGTWHHITYNLHAINEETFQTGIPFDGSSIHGWQPIEKSDMILKPDAQSAFLDPFTADPTIIVFCDVYDIYKGQMYEKCPRSIAKKAIEHLKNSGIADTAYFGPENEFFVFDSVKIVDTTHCSKYEVDTEEGEWNDDREFTDSYNTGHRPRNKGGYFPVQPIDSLVDIRSEMVQTLEKVGLKTFVHHHEVAQGQAEIGVNFGTLVEAADNVQIYKYVVKMVAHLNGKTATFMPKPLYGDNGNGMHVHMSLWKNGVNLFYDKDGYSGLSQTAINYIGGILKNARSVAAFTNPSSNSYKRIVPGFEAPCILTYSCQNRSASCRVPYGIGKNSARIEIRFPDSTANPYLAFVSLLMAGLDGIKNKTIPVGPM…	55	90	26	255	64	490	Core
Cj0684	priA	Involved in the restart of stalled replication forks. Recognizes and binds the arrested nascent DNA chain at stalled replication forks. It can open the DNA duplex, via its helicase activity, and promote assembly of the primosome and loading of the major replicative helicase DnaB onto DNA	L	MQRSDIRYYELAICGLYLDNLTFHSFDEIKPLTQVLVDLKSKKNLKAIVLKECQKPDFKTIEIKEITKYFLTPLQLELANFIVYYYASKLGFVLGFFETSPKYECQKMFFKDTPKLSNQQQNALSFLQKENNSLLFADTGSGKTEIYISLIKECLEQGKQALLLMPEIALTPQMQKRLEVYFKDNFFLWHSKISKKKKQEYLECFCKGEVLLVAGARSALFLPFRNLGLIVVDEEHDNSYKASNQPFINARDLALFLGQKNNIKVVLGSATPSLTSFYKQKSFRLKGTFFESKKHFLYDENELGITPMLLSELEKSLKHQKQAIVFLPTRANFRQIICKDCGETIKCPFCSIAMSMHKKKNILKCHYCNYTSLIEQNCPSCKGEMLEARKIGTAELLEL…	55	90	26	255	64	490	Core
Cj0680c	uvrB	damaged site, the DNA wraps around one UvrB monomer. DNA wrap is dependent on ATP binding by UvrB and probably causes local melting of the DNA helix, facilitating insertion of UvrB beta-hairpin between the DNA strands. Then UvrB probes one DNA strand for the presence of a lesion. If a lesion is found the UvrA subunits dissociate and the UvrB-DNA preincision complex is formed. This complex is subs…	L	MLELTSEFKPSPDQQEAIKGIVKSIKKGNKYQTLLGVTGSGKTFTMANVIKELNMPTLIMSHNKSLCAQLYSEFKGFFSKNHVEYFISYYDYYQPEAYIPRTDVFIEKDSSTNEDLERLRLSATASLLSYEDVVCIASVSANYGLGNPNEYIGMVLIFELGMQISQKELLKKLVDMGYKRNDNFFDRADFRVQGDIIDIYPAYYEDEVVRLEFFGDELDAMYHYNVLENKKGKDLKRFILYPTSQFSVGETRLKQAIKDIKAELNERLAYFEHENKLVEYQRLKQRVEFDLEMLTSTGMCKGVENYARHLTGLKEGDTPYTLFDYFAIKNRKFLVIVDESHVSLPQFRGMFAGDRSRKQTLVDYGFRLPSALDNRPLMFDEFIHKNCQFLFVSATPAPL…	55	90	26	255	64	490	Core
Cj0628	-	Autotransporter beta-domain	S	MTDSASLSGEMILSGEGSRVEGGRGVGILNRSGKITGSITIKDGATVTATSNRAIVNYRSGSITGGITVSGENTKLQGNIINTDNASIGSDIKIEGGAKVEGGLVNQGNGSISGSVQVSGGSSIDSITNEGNGAISGSITVDKDSKLDSITNTSTSSTGISGSITNNSDNKLEISNSGNIGGKIESTGSADMVISNSNGGTISGGISSSGSGSTSISNSQGSTINNGITVSGSAQVEISNQGSVGKDENGNTVTNNGSGSVGIKDWLVSTDKNTGKLNTVVIGGSGAFNVKVENITVDQSNVDLEELNDINNIISGVNQNNIGNIGTNGSGEISLSYDPITGKLTTDFNLNASISGATFRSLISTTSRRSTFIDNVMGNSMQSFALASSSKSQSIAMSE…	0	21	0	13	0	34	Accessory
Cj0506	alaS	Catalyzes the attachment of alanine to tRNA(Ala) in a two-step reaction alanine is first activated by ATP to form Ala- AMP and then transferred to the acceptor end of tRNA(Ala). Also edits incorrectly charged Ser-tRNA(Ala) and Gly-tRNA(Ala) via its editing domain	J	MDIRKAYLDFFASKGHEITPSSPLVPDDATLLFTNAGMVPFKSIFTGEIPRPNPPRKTSCQTCIRAGGKHNDLDNVGYTARHHTFFEMLGNFSFGDYFKEQAIAYAWEFVTEVLKLPKDRLYVTVHENDDEAFNLWQKHIQKERIYKFGDKDNFWQMGDTGPCGPCSEIFYDQGQEHFNSSEDYMGGDGDRFLEIWNLVFMQYERSADGVLSPLPKPSIDTGMGLERVTAIKEGKFSNFDSSLFMPIINEISKLCNKTYVYESGASFRVIADHIRSSVFLLAQGVSFDKEGRGYVLRRILRRALRHGYLLGFKQAFMYKLVDIVCDLMGGHYTYLNEKKDFIKEQIRLEEERFLSTIENGIEIFNEELKNTKEIFSGEVAFKLYDTYGFPLDLTADMLR…	55	90	26	255	64	490	Core
Cj0496	-	Uncharacterised protein family (UPF0153)	S	MIFDKNFSYAFDENACEKCGGKCCTGESGNIFASKEELEALRKHLNLESKEFAEKYLRKVGFKMSFKEVECEDGFACIFFDTQKRNCSIYDFRPKQCRTFPFWEYFKTHQKELEKECIGICYLS	55	90	26	255	64	490	Core
Cj0493	fusA	Catalyzes the GTP-dependent ribosomal translocation step during translation elongation. During this step, the ribosome changes from the pre-translocational (PRE) to the post- translocational (POST) state as the newly formed A-site-bound peptidyl-tRNA and P-site-bound deacylated tRNA move to the P and E sites, respectively. Catalyzes the coordinated movement of the two tRNA molecules, the mRNA and…	J	MSRSTPLKKVRNIGIAAHIDAGKTTTSERILFFTGMSHKIGEVHDGAATMDWMEQEKERGITITSAATTCFWKDHQINLIDTPGHVDFTIEVERSMRVLDGAVAVFCSVGGVQPQSETVWRQANKYGVPRIVFVNKMDRIGANFYNVEDQIRNRLKANPVPLQIPIGAEDNFKGVIDLVTMKALVWEDDTKPTDYVEKEIPTELKEKAEEYRTKMIEAVSETSDELMEKYLGGEELSLEEIKTGIKAGCLSLSIVPMLCGTAFKNKGVQPLLDAVVAYLPAPDEVANIKGEYEDGTEVSVKSTDDGEFAGLAFKIMTDPFVGQLTFVRVYRGCLESGSYAYNSTKDKKERIGRLLKMHSNKREEIKVLYAGEIGAVVGLKDTLTGDTLASEKDKVILER…	55	90	26	255	64	490	Core
Cj0492	rpsG	One of the primary rRNA binding proteins, it binds directly to 16S rRNA where it nucleates assembly of the head domain of the 30S subunit. Is located at the subunit interface close to the decoding center, probably blocks exit of the E-site tRNA	J	MRRRKAPVREVLPDPIYGNKVITKFINSLMYDGKKSTATTIMYGALEAIDKKGGEKKGIDIFNDAIENIKPLLEVKSRRVGGATYQVPVEVRPARQQALAIRWIISFARKRSERTMIDKLAAELLDAANSKGASFKKKEDTYKMAEANKAFAHYRW	55	90	26	255	64	490	Core
Cj0491	rpsL	Interacts with and stabilizes bases of the 16S rRNA that are involved in tRNA selection in the A site and with the mRNA backbone. Located at the interface of the 30S and 50S subunits, it traverses the body of the 30S subunit contacting proteins on the other side and probably holding the rRNA structure together. The combined cluster of proteins S8, S12 and S17 appears to hold together the shoulder…	J	MPTINQLVRKERKKVLEKSKSPALKNCPQRRGVCTRVYTTTPKKPNSALRKVAKVRLTSGFEVISYIGGEGHNLQEHSIVLVRGGRVKDLPGVKYHIVRGALDTAGVAKRTVSRSKYGAKRPKAGAAK	55	90	26	255	64	490	Core
Cj0490	aldA	Belongs to the aldehyde dehydrogenase family	C	MTTYLNYIDGKFIPHNGEFIEVLNPATKEVISRVASASLEDTKRAIEAAKKAQKVWEVKPAIERANHLKEIASLIRKNANFLTEVLMQEQGKTRVLASIEINFTADYMDYTAEWARRYEGEIIQSDRANEHIYLYKSAIGVIGGILPWNFPFFLIARKMAPALLTGNTIVIKPSSETPNNAFEFAKLVSQSSLPKGVFNLVAGKGSVVGYELSSNENIGMVSLTGSVEAGTRVMEAAAKNIIKVSLELGGKAPAIVCKDADIDLAVEAIKASRICNNGQVCNCAERAYVHTSVYDEFVDKFVKAMSKVSVGNTLKGDFDMGPLVNQAGVDNALAMLQRATAKGAIVECGGKITDTSGYYFPASVLTNVKHEDEIMQKEIFAPILPIAKFDTLDEAIDMA…	0	36	0	177	0	213	Accessory
Cj0483	uxaA	Altronate hydrolase	G	MKKIMGYRREDGKFGLRNKVIIIPSVHCANKVCENIARKCNGAVYINHQHGCSQLEFDALQTRDVLIGHGSNANVFGVLIIGLGCEVIQAKAVAEKIKEATPYKKVEYLVIQECGGSKNTIENGIKIVNEMLESAAKLQKSEGDFSDLILGTECGGSDSYSGLSANPALGSLSDFVIDEGGAVILAETTELIGCEAILAKRAKNDEIAKKVYDKILAYENLVKSFHADIRGANPSPGNMAGGLSTIEEKSLGCVYKAGTRTLMDVIDYAKPVVSKGLTFMNTPGNDIEQLSAMVAGGANICVFTTGRGTPTGSAIVPTIKMSSNTFCYENMNDAIDINAGSIIDGVKTKEEVRDELIELIVRISDGELVKAELNEQNDFSVWRLATTC	0	57	0	195	2	254	Accessory
Cj0480c	-	Transcriptional regulator	K	MHQPTLRVLNILELLAKEKLTLSAIAKKLNIPAGTLWPILQTLQEKKYIKCDLKNKSYYLDFKIIELGCNIKNENNIFEIIKKHMKNIRNLTNQTCQMGILKDGNVLYLEKIDANNTVQLKSFIGTSYPAYATSLGKALLSNKNKKELEKLYPKNFDKITENTLNNINELYQQIKQIKKEKIAIEIGEMNPQIECMAIGIEHKNKIIAAISISYLIYCSNKAFREKNKKILLEEKNKIEKVLKIYFNDLDTLY	0	57	0	194	0	251	Accessory
Cj0479	rpoC	DNA-dependent RNA polymerase catalyzes the transcription of DNA into RNA using the four ribonucleoside triphosphates as substrates	K	MSKFKVIEIKEDARPRDFEAFQLRLASPEKIKSWSYGEVKKPETINYRTLKPERDGLFCAKIFGPIRDYECLCGKYKKMRFKGVKCEKCGVEVANSKVRRSRMGHIELVTPVAHIWYVNSLPSRIGTLLGVKMKDLERVLYYEAYIVENPGDAFYDNESTKKVEYCDVLNEEQYQNLMQRYENSGFKARMGGEVVRDLLANLDLVALLNQLKEEMGATNSEAKKKTIIKRLKVVENFLNSNLNANTDSDEAVPNRPEWMMITNLPVLPPDLRPLVALDGGKFAVSDVNDLYRRVINRNTRLKKLMELDAPEIIIRNEKRMLQEAVDALFDNGRRANAVKGANKRPLKSLSEIIKGKQGRFRQNLLGKRVDFSGRSVIVVGPKLRMDQCGLPKKMALELF…	55	90	26	255	64	490	Core
Cj0478	rpoB	DNA-dependent RNA polymerase catalyzes the transcription of DNA into RNA using the four ribonucleoside triphosphates as substrates	K	MLDNKLGNRLRVDFSNISKQIEIPNLLQLQKKSFDYFLNLDNGESGIEKVFKSIFPIHDPQNRLSLEYVSSEIGKPKYTIRECMERGLTYSVNLKMKIRLTLHEKDEKTGEKVGVKDIKEQEIYIREIPLMTDRVSFIINGVERVVVNQLHRSPGVIFKEEESSTVANKLVYTAQIIPDRGSWLYFEYDAKDVLYVRINKRRKVPVTMLFRALGYKKQDIIKLFYPIQTIHVKKDKFLTEFNPNDFMDRIEYDIKDEKGKIVHQAGKRLTKKKAEQLIKDGLKWIEYPVEILLNRYLANPIIDKESGEVLFDSLTLLDESKLAKIKEQKSFDIANDLANGVDAAIINSFAQDGETLKLLKQSENIDDENDLAAIRIYKVMRPGEPVVKDAAKAFVNDLF…	55	90	26	255	64	490	Core
Cj0477	rplL	Forms part of the ribosomal stalk which helps the ribosome interact with GTP-bound translation factors. Is thus essential for accurate translation	J	MAISKEDVLEYISNLSVLELSELVKEFEEKFGVSAAPVMVAGGAVAGGAVAAAEEKTEFDIVLTDGGAKKIEVIKIVRALTGLGLKEAKDAVEQTPSTLKEGVAKAEAEEAKKQLEEAGAKVELK	55	90	26	255	64	490	Core
Cj0475	rplA	Binds directly to 23S rRNA. The L1 stalk is quite mobile in the ribosome, and is involved in E site tRNA release	J	MAKIAKRLKELSQKIDSNKEYALSDAIDTIKTLKSAKFDETVEIALKLNVDPRHADQMVRGSVVLPAGTGKKVRVAVIAKDAKADEAKNAGADIVGSDDLVEEIQKGNMNFDVLIATPNLMGLVGKVGRILGPKGLMPNPKTGTVTMDVAQAVNNAKSGQVNFRVDKQGNIHAGLGKVSFSKEQLWDNVSTFVKAINKHKPAAAKGRYIKNAALSLTMSPSVKLETQELLDMK	55	90	26	255	64	490	Core
Cj0470	tuf	This protein promotes the GTP-dependent binding of aminoacyl-tRNA to the A-site of ribosomes during protein biosynthesis	J	MAKEKFSRNKPHVNIGTIGHVDHGKTTLTAAISAVLSRRGLAELKDYDNIDNAPEEKERGITIATSHIEYETDNRHYAHVDCPGHADYVKNMITGAAQMDGAILVVSAADGPMPQTREHILLSRQVGVPYIVVFMNKADMVDDAELLELVEMEIRELLSSYDFPGDDTPIISGSALKALEEAKAGQDGEWSAKIMDLMAAVDSYIPTPTRDTEKDFLMPIEDVFSISGRGTVVTGRIEKGVVKVGDTIEIVGIKDTQTTTVTGVEMFRKEMDQGEAGDNVGVLLRGTKKEEVIRGMVLAKPKSITPHTDFEAEVYILNKDEGGRHTPFFNNYRPQFYVRTTDVTGSIKLADGVEMVMPGENVRITVSLIAPVALEEGTRFAIREGGKTVGSGVVSKIIK	55	90	26	255	64	490	Core
Cj0464	recG	ATP-dependent DNA helicase	L	MKIKESDFEFFKKLKIRSAIDLALLLPKKIENLNPSKNPKENEICTQKITIKSVSSRKNQLFGLGFCEEWQENISFVFFHPRAWHFGICKVGKELIFNAKLSHFNHTWQFNNPKILTSFEGFSPKYQILGLKDTKIAAFIHKYLNYENLKESGIEDKYIHFLLNLHAYDEKSFFMFENLQNFSKDLKYIEIYNFLKRLKAKKTHFKAHQINVFNIANWLKDLPFSLTKDQLNALKDIEKDLHSKEAKRRVIMGDVGCGKTLVLLGAALMVYPKQAILMAPTSILAYQLYEEAKKFLPDFMNILFIKGGKKEKDLEQNIQKANLVIGTHALIHLESHNAVLVMIDEQHRFGSAQREKIHSLNKQEFAPHFIQFSATPIPRTLSMIQSELLNFSFIKQMPF…	55	89	26	250	63	483	Accessory
Cj0463	ymxG	Peptidase, M16	S	MQYLESRGIKIPFIFEKNSDFPIVVLKLVFRNCARSYDEIAGLAKMFSRILNEGVDDKFFKDLEFRAINLEASSGFESLEINLSCLKENFDFALKSLEKLLLKPRIEEKTLQKLKINALGELASKNSDFDYLAKNLLNAQIFKCKEFQSPNDGDEKSIETLSLKDLQNFYKNFIHLSDLVVILGGDLEEKQAKEDLLKLLSKLQIGKKNTPKKYELGKNIKDEILVRPESEQAYIYFATPFFADFKDKDLYLAKIALFVLGQGGFGSRIMEEIRVKRGLAYSAYAMLDMNMSFSRVFGYLQTKNESAKEAKKIVKELFEDFIKNGMTQNELDQAKNFLIGSTPLRYESLSKRLSMSFNEFYQGLNLGYYKEELKLMEKVKLETINAYIKKHQELLNISF…	55	90	26	255	64	490	Core
Cj0461c	bacE	Major facilitator Superfamily	EGP	MNYIELLKNNKNIRILASVQFIVYFGAWFSQTGVFTLLVELNAPTWATATSAMLAFLPGVLLAPINGVIVEKNKPKKLLLSMISIELISIFCLIFVTSLSMLWLLFILIFIRLCVASIYFQAEMSLLAKILTPQELKLANEMHSVIWAISYTAGMASAGIFIYFLGVKTAFLFDCILILIGISFLVRLSIPDFHQKTQSRFFTMIKEGFFYVLNNKIIFHLILLHAFIGLTAYETLVTLLAQHQYKEVLSAALVIGFLNAVRACSLAIGPMVLSKFINDKNLFYMYLGQGLGIILWALTQFNFYISFLGLIGAGFFTSALWAYTYTMIQKNADKEYHGRVIAYTDMIYLSFSAIISMLMGFLFEIGLSLELITGLLGMIFIFAAFYWKWFYKKYL	55	90	26	255	64	490	Core
Cj0460	nusA	Participates in both transcription termination and antitermination	K	MEKIADIIESIANEKNLNLENVREKVATALINTAKRIYGQEYEFFVDPKNLNLYQKITIVADNDERLQNKSESFIALSKAKSEAPDVEIGDELTYECSLENLGRTAVNTLHKELEYHIQKLLEQTIFEKYKNKVGQMVFGTVVRVDNEENTFIEIDELRAFLPRKNRIKGEKFKIGDVVKAVIRRVYTDKGIKIELSRTSPKFLECLLEAEVPEIKDGYVNIIGCARIPGERAKIILQANGTNIDPVGATVGVKGVRINAVSKELHNENIDCIEFTNESEILISRALAPAIVNSVKIEDKKAIVSLNSEQKSKAIGKNGINIRLASMLSGYEIELNELSSSQLNNAISNEEAMKNLQDLFKI	55	90	26	255	64	490	Core
Cj0459c	-	-	-	MELKLARTLINEKPKNISLEKIEEAIEKEGQKFFYFDKDNTHKQLIALVNHFEKKGVSIYHRTVKYGLDDNDFMYEVHIL	55	90	26	255	64	490	Core
Cj0458c	miaB	Catalyzes the methylthiolation of N6- (dimethylallyl)adenosine (i(6)A), leading to the formation of 2- methylthio-N6-(dimethylallyl)adenosine (ms(2)i(6)A) at position 37 in tRNAs that read codons beginning with uridine	J	MSAKKLFIQTLGCAMNVRDSEHMIAELTQKENYALTEDIKEADLILINTCSVREKPVHKLFSEVGGFEKVKKEGAKIGVCGCTASHLGNEIFKRAPYVDFVLGARNISKITQAIKTPKFMGVDIDYDESEFAFADFRNSIYKSYINISIGCDKHCTYCIVPHTRGDEISIPFNIIYKEAQKAIEKGAKEIFLLGQNVNNYGKRFRNEHKKMDFSDLLEELSTIEGLERIRFTSPHPLHMDDKFLEVFANNPKVCKSMHMPLQSGSSEILKAMKRGYTKEWYLNRALKLRELCPNVSISTDIIVAFPGESEKDFEETVDVLEKVRFEQIFSFKYSKRPLTKAATMPNQIDEEIASRRLSTLQNRHSEILDKIVKKQENKTFKVLFEELRAGNSIAGRTDN…	55	90	25	255	64	489	Core
Cj0457c	MA20_05800	protein conserved in bacteria	S	MGKSFKIHCLTYIIFILQWLIFLSCKKHYKGEKVDRKAGVILFWHGKLALMPFAFRHYRQKNKKAYVMISHHKDGEQIAKIIKLFGLDTVRGSTSRGASSALRAAFKVLEQNDDIVITPDGPRGPYHSISDGSIILAQKKELKIRILNYEANRFWKFKSWDKMILPKPFSKITYSLSEPLDILSLDKEKAKEFLMKQFDKISLADQFKE	55	90	26	255	64	490	Core
Cj0453	thiC	Catalyzes the synthesis of the hydroxymethylpyrimidine phosphate (HMP-P) moiety of thiamine from aminoimidazole ribotide (AIR) in a radical S-adenosyl-L-methionine (SAM)-dependent reaction	H	MKTQMNYAKEGIFTKEMQIVAQKENLSKDFLLENIACGKIIIPANINHKSLDPNGIGFGLRTKVNVNLGVSNDCVDYSEEMKKVELAHKFGIEAIMDLSNYGKTSRFRDELVNVSKAMIGTVPVYDAVGFLEKDLKQIGAKDFLDVVYHHAKSGVDFMTIHAGINSRATHIFKQSKRLTNIVSRGGSVLYAWMMMKDAENPFFEYYDDLLDICLKYDVTLSLGDALRPGSTHDASDGAQISELIELSLLTQRAWDVGVQVMIEGPGHMAINEIEANMQLEKRLCKGAPFYVLGPLVTDIGAGYDHISGAIGGAVAAASGADMLCYVTPAEHLRLPNLEDVREGIVATKIAAHAGDIAKLPKERSRDDEMSKARQEIDWEKMFKLAIDGEKAKKMFNERR…	54	90	26	252	64	486	Core
Cj0452	dnaQ	dna polymerase iii	L	MSLQQIDQIISILNKQSKPYDWVMQEFAKVEELKNFDLDLETFELLGLGLTLNKDNIFTLKTRTTKIKDEIFCIVDIESTGGVSKGEILEIGAVKIQNYKEIGRFQSFVKVKEIPENITELTGITYEMVENAPSLTKVLSDFRLFLKDSIFVAHNVRFDYSFISKALNECGFGILLNRRICTIEFAQCCIESPKYKLEVLKEFLGVENTHHRALDDALAAAEIFKYCLGKLPYHIKTTEELISFTKTARIK	53	90	26	255	64	488	Core
Cj0451	rpe	Belongs to the ribulose-phosphate 3-epimerase family	G	MYVAPSLLSANFLKLEEEVKAIEAAGADLLHIDVMDGHFVPNLTFGPCVIEKISTISKLPLDVHLMVKDVSKFVDLFISLKPKFISFHMESEVHPIRLCEYIRSQGIHPAIVLNPHTPIDSIKHMLEFVDMVLLMSVNPGFGGQKFLPLIHEKIKELRQMIDKKNAKVFIEVDGGVNGLNASDLEESGADILVAGSYIFSSNDYKTAISSLKLEF	55	90	26	255	64	490	Core
Cj0444	cirA_3	receptor	P	MVALYGENEYFITDDLIFTTGLRYIYSNLFDSEFTPRIYLVYHLNDNIAFKGGVSKGYKTPSAKQLTNGYYNYANGNALFGNPDLKPEESINYELGADFRVFDFAHYSITGFITDFTNQISSEYLTGMQNGINCSNGTVCKRPINLGKTQTKGIEFAFNTKTYNGFSLNSSYTFMDNRYKDSQKNWFGGDRIENLPRHIAMLKLNYERGKFNSYIKTRARLDTIAKARVGGNGSLPWQKYKPFYIVDLGINYKINKQSSLSFAVQNLFDKNFFDPQVTRWDGANPAGYANRYQDYTEGRSFWLSYKYDF	35	66	0	174	6	281	Accessory
Cj0434	gpmI	Catalyzes the interconversion of 2-phosphoglycerate and 3-phosphoglycerate	G	MKQKCVLIITDGIGYNKNSKFNAFEAAKKPSYEKLFKEVPNSLLKTSGLAVGLPEGQMGNSEVGHMCIGSGRIIYQNLVRINKAIENKELEKNENLKKLLAKCKRVHIIGLYSDGGVHSMDTHFKAMLEICAKNGNEVFAHAITDGRDVSPKSGLNFIKDLKEFCENLGVHFATLCGRFYAMDRDKRWDRVKEYYECLLGKAYKVPNLLEYLQKSYDENVTDEFIKAAQNENYKGMREEDGIIFINFRNDRMKQLVEVLNSKDFKEFEREKIFENLLTMSVYDDKFKLPVLFEKEKIENTLAQVISKAGLSQLHTAETEKYAHVTFFFNGGKEELLENETRVLIPSPKVKTYDEKPQMSAFEVCDAVKKGIEKGEDFIVVNFANGDMVGHTGDFNATIK…	55	90	26	255	64	490	Core
Cj0432c	murD	Cell wall formation. Catalyzes the addition of glutamate to the nucleotide precursor UDP-N-acetylmuramoyl-L-alanine (UMA)	M	MKISLFGYGKTTRAIAENLVDKFGPFDIYDDHFTETKKDTLGNLLLNPNDFDDNLSDIEIPSPGFPPKHKLIQKAKNLQSEYDFFYDIMPKSVWISGTNGKTTTTQMATHLLSHIGAVMGGNVGTPLAELNPYAKLWILETSSFTLHYTHKAKPEIYALLPISPDHLSWHGSFDNYVQDKLSVLKRMNECDVVILPKIYANTPTKAHKISYEDEKDLAVKFGIDTEKISFKSPFLLDAIMALAIEKILLDTLSYKLLNSFVMEKNKLEELKDSQNRLWVNDTKATNESAVMAALSRYKDKKIHLIIGGDDKGVDLSNLFDFMKGFDIELYAIGISTEKMLDYAKKANLKAYKCEVLSKAVNEISNHLRVNEVALLSPACASLDQFNSYAERGKVFKECV…	55	90	26	255	64	490	Core
Cj0431	-	general secretion pathway protein	NU	MIKAFSLLEFVFIILILGIVFNLGSLYLKKDNLLEGAIQILNDIQYTQSLAMMQEGIRVDELTIAKREWFKSKWQIYFIKSAATGYDQTYTIFLDKNGDGNANLGKTEINIDREIAVDVINHNKLMNSGQSGVISKDDEKTTQRFNLTKRFGIEKVEFKGSCSGFTRLVFDEMGRVYSPLKNANYAYEKTLAKNNSDCIIRLLSKKHALCIVIDTLSGYVYIPDFKTLKSQFVNIKNKNYECSKI	55	90	26	255	64	490	Core
Cj0431	-	integral membrane protein	M	MEKIKNYKLIIILLSLDLLALLYGTSTLSISADEADIYFGEQGKSLIFSHSLLYYISHFGTFIFGQNDFGLRLPFLFFHFLSCLLLYLLALKYTKTKIDAFFSLLLFVLLPGTVASALLVNAASLVIFLTLAILCAYEYEKKWLFYILLIIVLFVDKSFNILFLTFFFFGIYKRNAILFTLSLVLFGASISFYGFDTGGRPRGYFLDTLGIFAACFSPLVFVYFFYTIYRLTFQKYKNLLWFLMSVTFVFCLLLSLRQKLFLDDFLPFCVICTPLLIKTLMQSYRVRLPVFRLRYKIFIECSIIFLIFCYFLIVANQLLYYFINNPNRHFANNYHFAKELALELKKQDVLELATAPSLQKRLRFYGIKNSNKFYLKALKQADKHDMDKKIVKVKLGKYE…	55	90	26	255	64	490	Core
Cj0429c	yigZ	hmm pf01205	S	MQTIDQIFQTQIDIKKSTFLSFLCPFKDFKFLIETLKKEHPKAVHFVYAYRVLNDFNQIVEDKSDDGEPKGTSGMPTLNVLRGYDLINAALITVRYFGGIKLGTGGLVRAYSDAANAVINNSSLLSFELKKNTTIAIDLKNLNRFEHFLKTYSFNFTKDFKDCKAILHIKLNEKEEQEFEIFCKNFAPFEIEKL	55	90	26	255	64	490	Core
Cj0428	-	-	-	MQVNYRTISSYEYDAISGQYKQVDKQIEDYSSSGDSDFMDMLNKADEKSSGDALNSSSSFQSNAQNSNSNLSNYAQMSNVYAYRFRQNEGELSMRAQSASVHNDLTQQGANEQSKNNTLLNDLLNAI	55	90	26	255	64	490	Core
Cj0426	ybiT	abc transporter atp-binding protein	S	MVEVKNLTMRFANQLLFENVNLKLVRGQRYGLIGANGAGKSTFLKILSGEIESSSGEIVFDEGLKIAVLGQDQFAFENYTIKDAVMCANKRLYEALKEKEKLYMSEEFTDEINERLGELEIITAEEDPNYDCETRCEKILSSLKIKDFDALMSTLQSADKFKVLLAQVLFLGADALFLDEPTNNLDLEAISWLENELLRHEGTLVVISHDRHFLNKICTRILDVDFKQIRDFAGNYDDWYMASTLLAKQAELKRDKTLKEREELENFIRRFSANASKAKQATSRAKALEKLELEEIKISSRRDPSIVFRTNREIGNEVLEIKGIGKAYDKQLFSNLELKIEKNDKIALIGANGVGKSTLAKIIAHAISPDSGSIHLGATIELGYFPQDTSNLICENLKL…	55	90	26	255	64	490	Core
Cj0422c	-	-	-	MTKKSKRDMAYELDIDVSTLYNWRKYKPNLYRIVMLGFKFDELLDNSKKTHEELLHIEQTIQDEIAKFK	36	85	26	255	49	451	Accessory
Cj0404	-	Sporulation related domain	S	MENQKNEFDDIILEKSNKSEKVKKILLRVIALVILFLAIMIVMKLINGSGDENTQNQSVLPSEPIATQDNNNDTSFESMPITDNTSAEDQFEALRKQFQDEQNTTQNTTTSSSNNNDTTNFAMPDQEVPAEPTATTSANTTPQASTPKQEVTQTAKSKEEAKKQTAVKKEKESAKQTPKKEQNANDLFKNVDAKPVHPSGLASGIYVQIFSVSNLDQKSKELASVKQKGYDYKLYKTTVGSKEITKVLIGPFEKADIAAELAKIRKDIAKDAFSFTLK	55	90	26	255	64	490	Core
Cj0396c	pgbB	-	-	MKKIFLTLFCLIFLCACGTKRQYFEPKQTDGDLSHNSNLKSKIVDWNLVSAKLSNNTTILKNNISIDKFKLPKNYMLLAYQDGEYFTADNNGNLKIFDNSYNEIYNFQFDASVVGVASNGDDLALVLANNTIVLANRSLGIKFSQTLTSAPAQDSRTANPIFLDNIIVYPTLDGKILILSRNNLQIIKDVVISAENFFNNVIHLSVIGDKLIAATAKKIIVVSPARTLYLDADIKDVALSDDGIFILEKDGTIIKTDYNLRKIAEKKFEFAIFVKSNIYNNYLYIFEKTGYLIKMNLNLDNAQVFKLSEAVDKISFMGNGKFYYGDKILDLL	55	90	26	255	63	489	Core
Cj0393c	mqo	Malate quinone- oxidoreductase	C	MSQQEFDVLVIGAGISGAALFYELARYTNIKNIALIEKYNTAATLNSKGTSNSQTIHCGDIETNYTLEKARKVKRTADMIVKYGLMQNAQNNFMFSHQKMALAVGDIECDYMKKRYEEFKELYPYIKFFDKAKIKQIEPKVVLGEDCNQDRPENICAMGVESGEVFTTVDFGKMSINLIEQAQKQNKNTFVAFNQEIIHIEKKDDIFILKTSNHQEYHAKSVVVNAGAHSLYLAHKMNLGMDKSCWPVAGSFYLTKQKLLNGKVYMVQNPKLPFAALHGDPDLLADMNTRFGPTALVIPKLERYHGLKSVPEFFEALKLDKTVLKVTFNMFKDATIRNYIFYNYLFELPFVDKSLFVKDAKKIVPSLKASDIYYAKGFGGVRPQVIDKTKGELMLGEAS…	55	90	26	255	64	490	Core
Cj0362	-	membrane	S	MTEWINDYYFWIKWVHYLAFVSWMAGLFYLPRLFVYHAEHKDNKGFVEVVKIQERKLYYYIQTPAMIVTLITGSLMLHAHKEVLMVGAGFMHVKLTCVTLLIIFHIHNYYCLKALANDTSTKSGKYFRIYNEFPTIMFIIIALMMVVRPF	55	90	26	255	64	490	Core
Cj0321	dxs	Catalyzes the acyloin condensation reaction between C atoms 2 and 3 of pyruvate and glyceraldehyde 3-phosphate to yield 1-deoxy-D-xylulose-5-phosphate (DXP)	H	MSKKFAHTQEELEKLSLKELENLAASMREKIIQVVSKNGGHLSSNLGAVELSIAMHLVFDAKKDPFIFDVSHQSYTHKLLSGKEEIFDTLRQINGLSGYTKPSEGDYFVAGHSSTSISLAVGACKAIALKGEKRIPVALIGDGALSAGMAYEALNELGDSKFPCVILLNDNEMSISKPIGAISKYLSQAMATQFYQNFKKRIAKMLDILPDSATYMAKRFEESFKLITPGLLFEELGLEYIGPIDGHNLGEIISALKQAKAMQKPCVIHAQTIKGKGYALAEGKHAKWHGVGAFDIDSGESVKKSDTKKSATEIFSKNLLDLASKYENIVGVTAAMPSGTGLDKLIEKYPNRFWDVAIAEQHAVTSMAAMAKEGFKPFIAIYSTFLQRAYDQVIHDCAI…	55	90	26	254	64	489	Core
Cj0318	fliF	The M ring may be actively involved in energy transduction	N	MDFKNMLHQIGQLYQNLTRKQRIVIAASIIVVVGFLVFLALFRGSGSNANNGYAVLVENVSPSSSAAIVAKLEQNNIPYKLESENKILVPQDQVYRQRMFIASEGLIKDSRVGFEAFDTQAFGATNEEQKVKYQRAIEGELARTIETLEPIRSAVVHIAFPKDSVFTERQIPPTASVVVNVREGLKLTRKQIDGIKNIVSAAVPKLTKENVKISDQSGVPLDEQEAYEDDLVRAQIKFKSDQEKALEDKIIENLAPFAGGMDKVKVSVNIDFDFSKQESQSEIYDPNPIVRSEQTLNEERTGRKDPEIQGVPGAVSNIGPVEGLDNKGQIDTYKKNQVTTNNELSKTITNTKKQFATVLRTSAAVTIDGKYQDVVDENGDVKSEYVPLTKEELASVESI…	55	90	26	255	64	490	Core
Cj0292c	pgtP	Catalyzes the uptake of glycerol-3-phosphate into the cell with the simultaneous export of inorganic phosphate from the cell	G	MALGLILCALVNVLLGFSNSFYAYVGFVIALGVFQGMGVGPSFITLANWYPKKERGIYTAVWNISHNIGGGIVAPIVSLSGFALAALLGVSMANFNETYWHMNHFYTPAACAVIISLYALYAVKGNPKNEGLVDITEINEMRGIKTEEIKAIETPNLSSFEIFYHYVLKNKNAWYVAWMDTFVYMVRFGLISWLPIYLLETKGFNKEQIGIAFWLFEWAAIPSTLLAGYISDKIFKGYRMPPAIGAMVIIFFMIIGYFTSNNLYMVIFFAAMAGCLVYIPQFLASMQTMEVVPAFAVGSCVGLHGFMSYVVGASLGTKA	38	20	0	88	6	152	Accessory
Cj0248	-	Signal transduction protein	T	MIGDMNELLLKSVEVLPPLPDTVSKLRKYVSEANSNIETMKVAEIISSDPLMTAKLLQLANSPYYGFTREITTINQVITLLGVGNIINIVMADSIRDNFKIDVSPYGLNTQNFLKTCNEEATFIANWLNDEDKKLSHLLVPCAMLLRLGIVIFSNFLIQNHKDKDFLAFLNKNENLALAENEFLGVDHISFLGFLLHRWNFDDVLIESICFVRTPHAAREKVKKSAYALAITDHLFAPHDGSSPFNAKAAVALLKEAKTQGINFDLNNLLSKLPNKAKENLNKKD	55	90	26	255	64	490	Core
Cj0247c	-	FIST N domain	NT	MILFSEDMIENLCTNKIKLFSDIKDYTERKKLIEKEVLFINIPFEAHCINTLYYLIYDGLSQSESSLLELLYKHNPYPCALVGGGSSGNMDFSGAFIFYNGEILKNQALSIHVQFKPKYRFNLMKSQNFNPQSNITFTILDVSLYDKTVRELINKKPFRLKLYVIILTALLKNLKIKCKNILLL	54	90	26	240	55	465	Accessory
Cj0196c	purF	Catalyzes the formation of phosphoribosylamine from phosphoribosylpyrophosphate (PRPP) and glutamine	F	MCAVVGVINSKNASTYAYYALFAMQHRGQEASGISVSNGKNIKTIKAKGEVSQIFNPDNLKTLEGEIAIGHNRYSTAGNSSLNDAQPIAATSVLGDIALAHNGNLVNKEEVRSRLIQDGAIFQTNMDTENVVHLIARSKQESLKDRFIESLKECIGAYCFVLASKDKLYVVRDPHGVRPLSLGRLKDGGYIVASETCAFDLIEAEFIRDVKPGEMLIFTQGNDKFESIELFSQTPRICAFEYIYFARPDSIVEGKSVYEVRKKMGEALAKKFAYKADFVVPVPDSGVSAAIGFAQYLQIPLEMAIVRNHYVGRTFIEPTQELRNLKVKLKLNPMRKVLEGKEIVVIDDSLVRGTTSKKIISLLRAAGASKIHLAIACPEIKFPDTYGIDTPTFEELISA…	55	90	26	255	64	490	Core
Cj0192c	clpP	Cleaves peptides in various proteins in a process that requires ATP hydrolysis. Has a chymotrypsin-like activity. Plays a major role in the degradation of misfolded proteins	O	MFIPYVIEKSSRGERSYDIYSRLLKDRIIMLSGEIHDELAASIVAQLLFLEAEDPTKDIYLYINSPGGVITSGFSIYDTMNYIKPDVCTICIGQAASMGAFLLSCGAEGKRFALPNSRIMIHQPLGGARGQATDIEIQAKEILRLKTILNDILAKNTKQKVAKIAKDTERDFFMSAQEAKEYGLIDKVLEKSFK	55	90	26	255	64	490	Core
Cj0186c	TerC	Membrane protein, TerC	P	MFEWIFSIDAWITLATLSALEIVLGIDNIIFLAILVSKLPAEHRDKGRILGLAFAMITRILLLLSLFWVMKLVTPLFSVLGNEISGRDLVLLLGGLFLIVKSIKEIKEQISHQEESQSHFKASNKLWIVVAEIAVIDIVFSLDSVITAVGIAQDVTIMIIAVIIAVAVMLFASKPIADFVEKYPSIKILALAFLVLIGVVLVAESFDIHIDKAYIYTAMAFALVVQILNILDQRKEKNG	54	88	25	253	64	484	Accessory
Cj0185c	phnA	Zn-ribbon-containing protein involved in phosphonate metabolism	P	MAKDANGIELNTGDSVSVIKDLKVKGASTTLKRGTTIKNIKLTSKEGEIEARVDKFGVIVLKTEFLKKI	3	57	1	124	5	190	Accessory
Cj0183	corC	COG1253 Hemolysins and related proteins containing CBS domains	S	MDPSQVLDLNQTSTASFDAGYSILMVVVALALVFLNGFFVLSEFSIVKVRRSKLEEMIKEKKAGAKKALEVTSRLDTYLSACQLGITLSSLALGWIGEPAIAKMLEIPLINLGFSTVIIHTMAFIIAFSIITLLHVVLGELVPKSIAIAVADKAVLFIARPLHWFWMLFLPCIKIFDFLAAISLKLFGIKPAKESELTHSEEEIKIIASESQKGGVLDEFETEIIRNAVDFSDTVAKEIMTPRKDMICLNKQKSYEENMQIICEHKHTRFPYIDGSKDTILGMIHIRDIIQNELNHKSQNLDTFVKPLILVPENISISKVLVMMNKERSHTALVVDEYGGTAGILTMEDIMEEIIGEIKSEHEEDSYKKLAENIYEFQGRCDIETVEEMLVINYDEDLE…	55	90	26	255	64	490	Core
Cj0182	sbmA	ABC transporter transmembrane region 2	I	MFSSFFKSKKWALWAYLGLFLLLFFLYIQTSLNVAINSWYSDFYNVLQKPKIELLDSNSTQKIEENLENNATLIQEANQRAEQNFQKANFINKGALYYYQNLLEYFFNSRAMIEKPNYSASDFYALILVFLAIAIPYVLIATINIYFASVYAFKWREAMTFSYLKFWKNKDDNIEGSSQRIQEDTYNFSKIVESLGLSFIKALMTLVAFIPILWSLSDVVSKALFANLSENSFFYFLKNIDGLLVYIALLISLGGLVVSWFVGIKLPGLEYNNQKAEAAFRKELVYAEDNRKEYAKNETMIELFTGLKFNYKRLFLHYGYFNIWLILFEQMIVIVPFLIMAPGLFAGAIGLGIVMQINNAFDQVRSSFSIFITNWTTITQLRSIYKRLKEFEKNISYKS	55	76	26	255	29	441	Accessory
Cj0108	atpC	Produces ATP from ADP in the presence of a proton gradient across the membrane	C	MNDLINFEIVTPLGVIYQGEVKSVTLPGSEGEFGVLKGHAALVSSLKSGVIDIEKADLNHELVAIDAGHAKVDEDKICVLAKGAVWVCGSDESEIEKNLAQAKDLIKSMSSDNAALAATFSKLDNARMH	55	90	26	255	64	490	Core
Cj0105	atpA	Produces ATP from ADP in the presence of a proton gradient across the membrane. The alpha chain is a regulatory subunit	C	MKFKADEISSIIKERIENFDLNLEIEETGKIISVADGVAKVYGLKNIMAGEMVEFENGDKGMALNLEESSVGIVILGKGEGLKEGASVKRLKKLLKVPVGEALIGRVVNALGEPIDAKGVINANEYRFVEEKAKGIMARKSVHEPLHTGIKAIDALVPIGRGQRELIIGDRQTGKTTVAVDTIISQRGQGVICIYVAIGQKQSTVAQVVKRLEEHGAMEYTIVVNAGASDPAALQYLAPYTGVTMGEFFRDNAKHALIVYDDLSKHAVAYREMSLILRRPPGREAYPGDVFYLHSRLLERASKLNDELGAGSLTALPIIETQAGDVSAYIPTNVISITDGQIFLETDLFNSGIRPAINVGLSVSRVGGAAQIKATKQVSGTLRLDLAQYRELQAFAQFA…	55	90	26	255	64	490	Core
Cj0100	parA	involved in chromosome partitioning	D	MSEIITIANQKGGVGKTTTAVNLAASLAVAEKKVLLIDVDPQANATTGLGFNRNNYEYNIYHVFIGRKKLSDIILKTELPQLHLAPSNIGLVGIEQELAKGENNEKKMLLKNQIQEVIDEYDFIIIDSPPALGSITINAFAASDSVIIPIQCEFYALEGVAMVLNTIKIIKKTINSKLRVRGFLPTMYSSQNNLSKDVVDDLKQNFKKQLFTINGNEDDFIVIPRNVKLAESPSFGKPIILYDIKSPGSVAYQNLAYSILG	55	90	26	255	64	490	Core
Cj0093	-	curli production assembly transport component CsgG	M	MKIIKILFLGLFLSLSLNAKVITTTSTKSSTGEGTGLTREDAINNAIIEAIGKMSGVSINSLKKSNTSVSTDNSGSNIQDNYSEQISKATKGRADTYEINSVEQDVNGKYTANVTIFKTTTTKKYQAPGLSADNRRSITVFDSTPDAAKRGIGSALQQKIISDLLQSRKFNVLDRDSSGYYEMEKALIKSGDAASDEVYKLKNVLATDYILLFSISGLEGKQKTSNLTGKSKTEIEVIVDYRVLLFATRQIKFSNTLSMKVNLKDNSLSANETALKQIANRIAGDILNAIYPLKVASVENNEVIFSQSLNQGDVYECFALGKAIKDTYTKENTGRVESKTGSIEITRTSPKFSYAKITEGSVKVGDICRPLSNTGSGNGYTIGRDANYQTQEGGGVNLGF	55	88	26	214	42	425	Accessory
Cj0089	-	protein conserved in bacteria	S	MKIKVGLIFSGIACLFLTACVNQVKQNTTFENTLTQKYCGDDFFNQNLEKIKKNDDVIYTGLNAGLIARNCGDFNKSNVFFDAVEESYKYDVDLENVSPKAAKFIGTTLLNDNIVDYDGSLYERIMVNIYKALNYMEEDDYENARVEFNRVLMRQDKAKEYFAKEIEKNRADLDKAKEDKNYDKNMNENSKVIEAQYDNLFKEFDTTKNFINPYATYLASIFFFMDKDYRKAADLFREVAIIYPKNKTIKKEAKIFKEYATKIKVKKAKKYVFVVYENGFGVVKDEFALTLPFIVDKKIISTNIALQTLKKREASFANLNINGQNTNDFVDLDNIVATEFKINMPAMIAKALAQTIIKTTLNVAVANNDSTGGWLSLATAVATAATNKADVRSWRGLPK…	55	90	26	255	64	490	Core
Cj0087	aspA	Aspartate ammonia-lyase	E	MGTRKEHDFIGELEISDEVYYGVQTFRAVENFDISHDRLKDFPRFVRALARVKKAAAMANHELGLLDKNIQDAIIKACDKILEGGYYDQFVVDMIQGGAGTSTNMNANEVIANIGLELMGHKKGEYQYLHPNDHVNLSQSTNDAYPTALHLALHDYLSDLAKAMEHLKKAYERKAEEFKDVLKMGRTQLQDAVPMTLGREFKTFAVMIGEDIQRVLEARKLILEINLGGTAIGTGINSHPDYPKVVERKIREVTGFEYTVAEDLIEATQDTGAYVQISGVLKRVATKLSKVCNDLRLLSSGPKCGLNEINLPKMQPGSSIMPGKVNPVIPEVVNQVCYFVIGADVTVTFACEGGQLQLNVFEPVVAYSLFNSVVMLEKAMYTLADKCIDGITANEKICS…	55	90	26	255	64	490	Core
Cj0086c	ung	Excises uracil residues from the DNA which can arise as a result of misincorporation of dUMP residues by DNA polymerase or due to deamination of cytosine	L	MEEITINIDKIKINDDWKEFLRDEFQKKYFLEIKKQYLNAINQNIIIYPPANLIFNAFNLCPLKEIKIIILGQDPYHQPNQAMGLSFSVPKNVKIPPSLNNIFKELQNDLNITPAKSGDLSSWAKQGVLLLNSILSVEANKAASHSSWGWQEFSDAIIHKLSNEKSGLVFMLWGNYAKNKEILIDNTKHLILKAAHPSPLARTGFLGCKHFSKANEFLKKVGKIPIDWKIV	55	90	26	255	64	490	Core
Cj0082	cydB	cytochrome d ubiquinol oxidase, subunit II	C	MFFGLELEGLQIYWWLILSLLGGLLVFMFFVQGGQTLIDELSKDELEKTMLVNSLGRKWELGFTTLVLFGGAAFAAFPLFYSTSFGGAYWAWLCILFCFILQAVAYEYRKKENNVYGSKTYEIFLKINGYLGVFLIGVAVSSFFSGSEFILNEHNFVSWQNPLHGLELLLNPFNYLLGLALVFLARLLGAAYFMNNINDENIKIRAMKKLMINSILFLPFFLGFLVWIFLKDGFSVDTNGVVSMSANLYLYNFLNQMIFAVLLVIGVILVLLGMVQGTKGCSKAIFTLGLGTVLTVFALLSSIGLGQSAFYPSLSDLQSSLTLKNASSSYYTLSVMAYVSLLVPFVLAYIIYVWNAMDKVKITREEIANDDHAY	55	90	26	255	64	490	Core
Cj0076c	lldP	L-lactate permease	C	MEQILTWQQIYDPFSNIWLSALVAFLPILCFLVCLVVLKLKGYQAGFLTVILATLVALFAYKMPWNLVGASFIQGFTNGMWPIAWIIIAAIFLYKLSIKSGSFEIIKKSVMSITPDHRIQVILIGFCFGSFLEGAIGFGGPVAITAALLVGLGLRPLQAAGLCLIANTAPVAFGAVGIPIIAMANLVGIEQHSVSAMVGRMLVPLSLTIPFFIVFLMDGFKGIKETFPAILVAALSFTTTQFLSSNHLGAELPDIISAVVSLAVTTVFLKFWKPKNIFRFDNESNFTQDNTLSFNQILKAWSPFILLIVCIIIWTQPWFKALFDKDGILSYTSITLQFSNITTGILSPSITGIGEAKPLSLALGVDLINGKTVAQAGTAILLAAFLTIAILKIKAEDAA…	54	87	1	254	64	460	Accessory
Cj0036	-	protein conserved in bacteria	S	MQNLNQNEQIKCPSCGSFIDISTALYAQILDKAKQEMLKQKKEFDDEVNAKRAEYTKALNDLKTQKIEQEKLINEQVSQKLLLEKQKFEQELLAQKQNFQKEFSEKFNKEHENEMKIMQEELEKKSKELSEFLSIKAENERLKREQKENEERLKFQAKEEAFKEFKEQESKNLEFEREKMRLEFQKSTQEQDLKYKELETNFKSVAQKLEDAQRRIEQGSQQLQGEAAELLIEEYIQSEYLSDEVKEVPKGVNGADCLHIVKDNFGNICGSILYESKRTKEFNKEWLDKLKLDSIAAKSDIAVLITKTMPKDKEKTHFKEGILICTFNEFKGVLAVLRESIINAYKLKNALQNKDEKNHILYEYLNSKEFNTQITFILKTYQNMKEELEAEKRALQNIW…	53	90	26	252	62	483	Accessory
Cj1713	rlmN	Specifically methylates position 2 of adenine 2503 in 23S rRNA and position 2 of adenine 37 in tRNAs	J	MKELVNILDFLPEELGEKIKPMFRVKQIYQWIYQKYANNFSDMSSLPKDLRLELARNFHFSPVKCVKNEQSKDGSIKYLFELIDGLRVESVLLPMKEEKIDAEGKRISHARYTICVSSQVGCKSGCSFCLTAKGGLKRNLSAGEIVGQILWIKKQNNIPYERRVNIVYMGMGEPLDNLKNVSKAVKILAQNEGLAISPRRQTISTSGLAKQIKELGQMNLGVLLAISLHAVNDELRTELMPINKAYNIAAIMDAVREFPIDQRKRVMFEYLLIDGINDKLEHAKELVKLLNGIKAKVNLILFNPHEGSLYKRPSLENAIKFQDLLSNKGVTCTIRESKGLDISAACGQLKERAKEQ	55	90	26	255	64	490	Core
Cj1703c	rpsS	Protein S19 forms a complex with S13 that binds strongly to the 16S ribosomal RNA	J	MARSLKKGPFVDDHVMKKVIAAKKANDNKPIKTWSRRSTITPDMIGLTFNVHNGKSFIPVYITENHIGYKLGEFAPTRTFKGHKGSVQKKIGK	55	90	26	255	64	490	Core
Cj1702c	rplV	The globular domain of the protein is located near the polypeptide exit tunnel on the outside of the subunit, while an extended beta-hairpin is found that lines the wall of the exit tunnel in the center of the 70S ribosome	J	MSKALIKFIRLSPTKARLIAREVQGMNAELAMASLKFMPNKGAKYIANAISSAVANGGFEANEVIVKSCRVDAAAVLKRFRPRARGSASRIRKPTSHILVEVAKAEVKSEEKKTVAKKTTTTKAPAKKTTSTKKATVKKES	55	90	26	255	64	490	Core
Cj1701c	rpsC	Binds the lower part of the 30S subunit head. Binds mRNA in the 70S ribosome, positioning it for translation	J	MGQKVNPIGLRLGINRNWESRWFPTKANLVENIGEDYKIRAFLKRKLYYAGISQILVERTAKKLRVTVVAARPGIIIGKKGSDVDNLRKELQDLIGKDVNINIKEERKAGASAQLAAESVATQLEKRIAFRRAMKKVIQGAQKAGAKGIKVSVSGRLGGAEMARTEWYLEGRVPLHTLRAKIDYGFAEARTTYGNIGVKVWIFKGEVLHKGMQPEKTEESAPAKKPRRTRRGK	55	90	26	255	64	490	Core
Cj1690c	rpsE	Located at the back of the 30S subunit body where it stabilizes the conformation of the head with respect to the body	J	MEKYNREEFEEVIVDIGRVTKVVKGGRRFRFTALVIVGNRKGLVGVGYGKAKEVPDAIRKAVDDAFKNIVEVKTKGSTIAHDVEVKYNASRILLKPASEGTGVIAGGSTRPIVELAGIKDILTKSLGSNNSANVVRATIKALTMLKG	55	90	26	255	64	490	Core
Cj0628	-	Autotransporter beta-domain	S	MGGGKDSSKSIISNFSNSGTIHSNAGESIYFGNANISSFVNSGTIKSQQGTGVNISQGTSSIGNFNNSGTIEGKSMGVNVRSTIDTFVNSGLITTTVKGNWSNGIQINANVGTLKNTGTIQGFSAPIRSSGGTIDQLINEGTMKGESIGIYMSGGLVKTLTNSGTINQNNSATWAAGIKLQNNSTIENIINTGSIHSNAFGISVTGGKFGTLTIKDGGQVYGKYSAIGVGQSQTLGDLYIDGSPSNGRVSGIYSEEHGILLENNSRTQKIELKNGGIIQGKIDGIRLTDSASLSGEMILSGEGSRVEGGRGVGILNRSGKITGSITIKDGATVTATSNRAIVNYRSGSITGGITVSGENTKLQGNIINTDNASIGSDIKIEGGAKVEGGLVNQGNGSIS…	0	0	0	5	0	5	Accessory
Cj1669c	lig	DNA ligase	L	MRFVFLICCACLVFANEILLLSKFDKQDFNSKDFNAYLMSEKLDGVRGIWDGKYLKTRQNYKIKTPDFFTKNFPPFAIDGELWIARNKFDEISALIRSGDSNLTLWKEVTYNIFDVPNACEEFQISTCTLKNRLAVLEEYLQKYPSAYIKIISQIPVENQNNLNQFYESIIKNQGEGIVIRKNLSPYEKGRSKNATKLKPYDDAECELVGFRKGKGKFENQVGALLCKMPNGQIIKIGSGLKDEDRKNPPKIGSIVTYKFNGLTKNSLPRFPVFLRIRDENP	55	90	26	255	64	490	Core
Cj1474c	ctsD	Type II and III secretion system protein	NU	MIRLILINILFCHYLYALDCQKRLFDISINEKLSIQESLDELAKYCSFSIIVKDKIAKEKLETLQNSVNIHQMSLDEIFNFFIKEHDLSYDFDGKILRISGINTKIFKISYITSIREGQSITKASVDAKPRQSEYSGSFDDAEDNMIKSMEKFDFWQNIEKEIIVLLKNSHEDYEAKTPIINPNAGLIIVTGTNSQLKSVKNYLQKLENRLKKQVIIDVSILAVSLNESHSSGINWQNFNIGLNSQVNNENSFIQFQNGQGFVKNLGLRANLNFDSIINFLSQNGKTSVLSNPKLMALNNQQAIISVGDTINYQVKESSKGTENGTTVSESYNNYSIFVGILLNILPEISDDGKIMLRINPSLSDFKYPEDNKRQKEPRTIAPDTIQKKLSSVVQVENN…	51	83	24	233	45	436	Accessory
GRN82_06795	-	Protein of unknown function (DUF2972)	S	MHKPNSAIERIKNHLAYKLGKVMIDFSHQRNNYKYGGGYIALFKKLYKIKKQHKKEQKIYQQTIQVFPQLKYPNLETCSDYEQALKYKFHLSYMLGEVLIQTFQNLHKGSMFKLAKNIKKANKEFKIFKEIFNNFAKLSPNIIKIISKNKQAFLKELPRIQNVLKIHQDYQPILDNIFHNFNYFIQKFNLIEEWLLSNDFNEKYKKENHPYPSLLDPKKLNDEKEKINYKNIPAELAWEINLPLPDNYEFVFLSAGVSGHAAMVKFLEDCNCRLFSKYSHRGNNIFGAYCDQYAFLNKKGFNILTFFEYGIVDYKLKSKFIGLFNSKKRVLFLVRDPIERLKSRINHIAPNKFAIYDFNLNSNVKEIVNVKKYYSKNGINDFPDINILENLLTFNFFCY…	0	3	0	20	0	23	Accessory
aLocus tags of genes are named by homlogous genens from the reference strain NCTC11168 (NCBI accession: AL111168.1) and CFSAN096296 (NCBI accession: CP047484)
bClusters of Orthologous Groups
cNumber of geneomes of a catrain group that carrie the gene (pig, cattle, chicken, generalists, others)
dNotes of the corresponding gene belongs to the accessory (A) or core genome (C ) content
